# Supplementary material for: Inactivating histone deacetylase HDA promotes longevity by mobilizing trehalose metabolism
Source: Nat Commun. 2021 Mar 31;12:1981. doi: 10.1038/s41467-021-22257-2 (PMC8012573; doi:10.1038/s41467-021-22257-2)
Supplement: Supplementary file 2 — Supplementary Data 1 [file 41467_2021_22257_MOESM2_ESM.xlsx]

## Sheet: Sheet1
Trait name	high RLS avg	low RLS avg	relative change	q value	Trait explanation
A110_A1B	0.0419955	0.0363826	0.154276	0.0107351	Actin F ratio on nucleus A1B
DCV184_A1B	0.578776	0.52152	0.109786	1.03371e-05	nucleus roundness
A110_C	0.350877	0.328848	0.066988	0.000309189	Actin F ratio on nucleus C
ACV121_A	0.623844	0.584771	0.0668173	0.0775506	Maximam actin patch length on nucleus A
DCV190_A1B	1.04502	0.980202	0.0661234	0.000170507	Distance_between_nuclear_gravity_center_and_brightest_point_in_bud
A119	0.150405	0.141315	0.064327	0.000710297	Actin F ratio on no bud cells
ACV120_A	0.671836	0.632385	0.0623853	0.081021	Total length of actin patch link on nucleus A
DCV178_A1B	0.349233	0.331321	0.0540638	0.000534964	nucleus diameter
A110	0.0854544	0.0813347	0.0506518	0.0170049	Actin F ratio
ACV121_C	0.445964	0.427057	0.044273	0.278559	Maximam actin patch length on nucleus C
DCV175_A1B	0.333748	0.319617	0.04421	0.00438766	nucleus maximum radius
C124_A1B	0.413335	0.396744	0.0418188	0.000938564	Ratio of medium bud to budded cells on nucleus A1B
ACV120_C	0.458131	0.440441	0.0401653	0.346859	Total length of actin patch link on nucleus C
ACV103_C	0.97222	0.936159	0.0385201	0.0315833	Relative Distance of actin patch center from neck in mother cell on nucleus C
C124	0.304	0.293516	0.0357201	0.00163306	Ratio of medium bud to budded cells
ACV121_A1B	0.558375	0.540604	0.0328733	0.150091	Maximam actin patch length on nucleus A1B
D155_C	45.3217	43.8832	0.0327805	0.0001174	Angle_between_C1D2-1_and_C1C1-2_on_stage_A
C123	0.328332	0.317965	0.0326057	0.0209722	Ratio of small bud to budded cells
D154_C	44.2446	42.9098	0.0311083	0.000136529	Angle_between_C1D1-1_and_C1C1-2_on_stage_A
C120	0.183555	0.178155	0.0303111	0.0863824	Ratio of small bud
C121	0.171265	0.166232	0.030279	0.0767559	Ratio of medium bud
A116	0.372243	0.361858	0.0287011	0.095279	Actin api ratio on no bud cells
ACV120_A1B	0.564502	0.548922	0.0283826	0.186374	Total length of actin patch link on nucleus A1B
A9_C	0.499835	0.486797	0.0267845	0.0851628	Ratio of actin region to bud neck on nucleus C
ACV104_A1B	0.55117	0.536795	0.026781	0.0195987	Relative Distance of actin patch center from neck in bud on nucleus A1B
A107	0.208189	0.202833	0.026409	0.357582	Actin api ratio
CCV104_A	0.109451	0.10667	0.0260726	0.0203805	Short axis length of mother cell on nucleus A
DCV147_C	0.385484	0.37573	0.0259584	0.0229431	Relative_distance_of_nuclear_gravity_center_to_cell_center_on_stage_A
A106	0.279255	0.272397	0.0251772	0.297853	Actin B ratio
ACV122_A	0.732412	0.714635	0.0248759	0.236704	Number of actin patches on nucleus A
DCV17-3_A1B	1.17855	1.15008	0.0247497	0.161275	Fitness to ellipse of the nucleus
C105_C	39.964	39.0381	0.0237197	0.00249026	Neck position on nucleus C
C105_A1B	39.3539	38.4525	0.0234418	0.00256226	Neck position on nucleus A1B
D156_C	40.8339	39.936	0.0224829	0.017246	Angle_between_C2D1-2_and_C2C4-2_on_stage_C
A9_A1B	0.529474	0.518262	0.0216332	0.0457473	Ratio of actin region to bud neck on nucleus A1B
DCV194_C	0.121556	0.119027	0.0212505	0.303193	Maximal_intensity_of_nuclear_brightness_divided_by_average
D199	0.431025	0.422165	0.0209863	0.0904555	Ratio of A (Nuclear)
C123_A1B	0.504863	0.494518	0.0209192	0.0938146	Ratio of small bud to budded cells on nucleus A1B
A107_A1B	0.543335	0.5324	0.0205393	0.102828	Actin api ratio on nucleus A1B
C126_A	97.2083	95.2836	0.0201998	0.039082	Unevenness of brightness on nucleus A
D158_C	45.2797	44.3925	0.0199865	0.00573545	Angle_between_D18-1D1-1_and_D18-1C1-2_on_stage_C
D159_C	45.2926	44.4499	0.018958	0.00842997	Angle_between_D19-1D2-1_and_D19-1C1-2_on_stage_C
CCV12-1_A	0.101877	0.099985	0.0189212	0.0377494	Contour length of mother cell on nucleus A
CCV11-1_A	0.196377	0.19292	0.0179201	0.0543657	Mother cell size on nucleus A
D207	0.596739	0.587432	0.015842	0.327524	Ratio of A1 (Nuclear) to budded cells
D161_A1B	43.2476	42.5896	0.0154502	0.00643046	slope of mother nucleus
ACV122_C	0.602124	0.592986	0.0154103	0.36496	Number of actin patches on nucleus C
ACV122_A1B	0.636295	0.627036	0.0147661	0.297352	Number of actin patches on nucleus A1B
ACV101_A	0.661577	0.652129	0.0144872	0.292379	Actin region ratio on nucleus A
C106_A1B	51.0785	50.3801	0.0138629	0.0217522	Bud growth direction on nucleus A1B
D157_C	40.8003	40.2436	0.0138322	0.145142	Angle_between_C2D2-2_and_C2C4-2_on_stage_C
DCV149_C	0.425142	0.419445	0.013583	0.19905	Relative_distance_of_nuclear_gravity_center_in_bud_to_bud_center_on_stage_C
C106_C	51.6663	50.9836	0.0133891	0.0379888	Bud growth direction on nucleus C
D210	0.436667	0.43093	0.0133139	0.191753	"Ratio of A (Nuclear) to A, A1, B and C cells"
C119	0.437362	0.431622	0.0132987	0.194707	Ratio of no bud
D191_A	86.9061	85.7827	0.0130958	0.393614	Average of nuclear brightness in mother cell
ACV123_A	0.72183	0.713425	0.0117813	0.225773	Ratio of actin patch region to actin region on nucleus A
DCV196_C	0.1179	0.116547	0.0116124	0.37197	Maximal_intensity_of_nuclear_brightness_divided_by_average
DCV169_C	0.719449	0.711469	0.011217	0.159219	Angle_between_M1D1-1_and_M1C1_on_stage_A1B
D184_A1B	2.80937	2.77892	0.010957	0.0481393	nucleus roundness
ACV7-1_A	0.643358	0.636788	0.0103177	0.327524	Actin region size in mother cell on nucleus A
D152_C	1.91749	1.89829	0.0101131	0.22281	Mobility of nucleus in mother cell in nucleus in nucleus C
A107_C	0.0539584	0.0534223	0.0100357	0.594777	Actin api ratio on nucleus C
C126_A1B	100.445	99.4966	0.0095277	0.330733	Unevenness of brightness on nucleus A1B
DCV162_C	0.724846	0.718259	0.00916985	0.275697	slope between two nuclei to neck position
D165_A1B	40.7579	40.3971	0.00893012	0.345533	slope of nuleus to neck position
DCV117_C	0.400241	0.396712	0.00889483	0.303193	Distance from mother cell's center to mother cell's nucleus in nucleus C
D112_C	0.591095	0.58619	0.00836766	0.0445894	Ratio_of_D108_to_C128_on_stage_C
D206	0.986213	0.978065	0.00833017	0.000486889	Ratio of A (Nuclear) to no bud cells
DCV152_C	0.779287	0.773203	0.00786862	0.296353	Mobility of nucleus in mother cell in nucleus in nucleus C
D214	0.603368	0.598676	0.00783777	0.830653	"Ratio of A1 (Nuclear) to A1, B and C cells"
D200	0.334891	0.332425	0.0074197	0.628501	Ratio of A1 (Nuclear)
C126_C	102.787	102.045	0.00726547	0.380936	Unevenness of brightness on nucleus C
DCV148_C	0.378131	0.375557	0.00685198	0.755162	Relative_distance_of_nuclear_brightest_point_to_cell_center_on_stage_A
A102_C	0.60929	0.605197	0.00676287	0.624677	Actin region ratio in bud on nucleus C
D16-1_A	116.19	115.507	0.00591548	0.534398	Maximum brightness of a nucleus in the mother cell
D155_A1B	36.2149	36.0057	0.00581034	0.617363	Angle_between_C1D2-1_and_C1C1-2_on_stage_A
DCV136_A1B	0.458199	0.455605	0.00569312	0.42823	Distance_between_nuclear_brightest_point_and_mother_center
D155_A	43.6552	43.4128	0.00558416	0.428482	Angle_between_C1D2-1_and_C1C1-2_on_stage_A
A106_A	0.647076	0.643607	0.00539045	0.746158	Actin B ratio on nucleus A
D193_A1B	95.9968	95.4924	0.00528175	0.920752	Average of nuclear brightness in whole cell
A112	0.660907	0.657657	0.00494198	0.770462	"Actin B, C or D ratio"
DCV170_C	0.717742	0.714321	0.00478925	0.403987	Angle_between_M1D2-1_and_M1C1_on_stage_A1B
DCV163_C	0.723038	0.719601	0.00477683	0.735562	Angle_between_D23D2-1_and_D23C1_on_stage_C
D154_A	43.2511	43.0591	0.00446038	0.735562	Angle_between_C1D1-1_and_C1C1-2_on_stage_A
C125_C	0.89755	0.893591	0.00443099	0.330716	Ratio of large bud to budded cells on nucleus C
A115	0.650101	0.647256	0.00439543	0.703119	Actin B ratio on no bud cells
D123_C	0.488476	0.486605	0.00384501	0.977791	Ratio_of_D121_to_C107_on_stage_C
CCV13_A	0.501317	0.499958	0.00271975	0.469578	Fitness in nucleus A
DCV182_C	0.2497	0.249032	0.00268066	0.669006	nucleus roundness in mother cell
D114_A1B	0.354176	0.353414	0.00215702	0.693695	Ratio_of_D110_to_C128_on_stage_A1B
C116_C	0.840775	0.839003	0.00211279	0.26482	Ratio of roundness of mother cell to that of bud in nucleus C
ACV123_A1B	0.534052	0.533068	0.00184606	0.681308	Ratio of actin patch region to actin region on nucleus A1B
DCV194_A	0.111153	0.110982	0.00154835	0.853272	Maximal_intensity_of_nuclear_brightness_divided_by_average
D169_A1B	12.3075	12.29	0.00142601	0.640651	Angle_between_M1D1-1_and_M1C1_on_stage_A1B
D16-3_A1B	129.61	129.437	0.00134264	0.983299	Maximum brightness of nuclei
DCV150_C	0.415781	0.415353	0.00103087	0.961961	Relative_distance_of_nuclear_brightest_point_in_bud_to_bud_center_on_stage_C
DCV154_A1B	0.712362	0.711802	0.000785692	0.833684	Angle_between_C1D1-1_and_C1C1-2_on_stage_A
D106_C	0.464163	0.463824	0.000731178	0.87295	Ratio of D103 to C103 in nucleus C
C116_A1B	0.776421	0.776051	0.000477474	0.986742	Ratio of roundness of mother cell to that of bud in nucleus A1B
CCV103_A	0.10052	0.100562	-0.000420562	0.649633	Long axis length of mother cell on nucleus A
D105_A	0.591541	0.591829	-0.000486033	0.827961	Ratio of D102 to C103 in nucleus A
DCV155_A1B	0.685026	0.685423	-0.000580021	0.754834	Angle_between_C1D2-1_and_C1C1-2_on_stage_A
C127_A	3.3347	3.33681	-0.000633863	0.636641	Unevenness of cell wall thickness on nucleus A
D211	0.338923	0.339148	-0.000663723	0.998278	"Ratio of A1 (Nuclear) to A, A1, B and C cells"
D147_A	0.281006	0.28127	-0.000936096	0.976069	Relative_distance_of_nuclear_gravity_center_to_cell_center_on_stage_A
D107_A1B	0.616503	0.617155	-0.00105737	0.628654	Ratio of D104 to C103 in nucleus A1B
A112_A1B	0.872802	0.873909	-0.00126625	0.160756	"Actin B, C or D ratio on nucleus A1B"
A105	0.153872	0.154088	-0.00140004	0.276077	Actin A ratio
D170_A1B	13.5762	13.598	-0.00160194	0.806169	Angle_between_M1D2-1_and_M1C1_on_stage_A1B
CCV127_C	0.173666	0.17395	-0.00163265	0.664298	Unevenness of cell wall thickness on nucleus C
DCV154_A	0.594433	0.595412	-0.00164509	0.993285	Angle_between_C1D1-1_and_C1C1-2_on_stage_A
D148_C	0.407895	0.408602	-0.00173156	0.750574	Relative_distance_of_nuclear_brightest_point_to_cell_center_on_stage_A
D154_A1B	34.4019	34.4629	-0.00177211	0.720004	Angle_between_C1D1-1_and_C1C1-2_on_stage_A
A104_C	0.119433	0.119663	-0.0019229	0.784857	Relative Distance of actin patch center from neck in bud on nucleus C
D147_A1B	0.327164	0.327831	-0.00203277	0.580483	Relative_distance_of_nuclear_gravity_center_to_cell_center_on_stage_A
DCV165_A1B	0.645599	0.647109	-0.00233303	0.821577	slope of nuleus to neck position
C127_A1B	3.93406	3.94358	-0.00241196	0.656325	Unevenness of cell wall thickness on nucleus A1B
D209	0.345257	0.346106	-0.00245371	0.969014	Ratio of C (Nuclear) to budded cells
DCV172_A1B	0.659676	0.661439	-0.00266661	0.661793	Angle_between_M1D4_and_M1C1_on_stage_A1B
D192_C	84.5591	84.8011	-0.00285397	0.81152	Average_of_nuclear_brightness_in_bud
D152_A1B	0.435338	0.436609	-0.00291237	0.743709	Mobility of nucleus in mother cell in nucleus A1B
D113_C	0.536123	0.537727	-0.00298193	0.973316	Ratio_of_D109_to_C107
D196_A1B	1.35195	1.35618	-0.0031174	0.621015	Maximal_intensity_of_nuclear_brightness_divided_by_average
D148_A1B	0.348408	0.349518	-0.00317549	0.649944	Relative_distance_of_nuclear_brightest_point_to_cell_center_on_stage_A
DCV147_A	0.424924	0.426306	-0.003243	0.772278	Relative_distance_of_nuclear_gravity_center_to_cell_center_on_stage_A
ACV123_C	0.632788	0.634959	-0.00341978	0.919039	Ratio of actin patch region to actin region on nucleus C
C127_C	3.4928	3.50495	-0.00346737	0.123664	Unevenness of cell wall thickness on nucleus C
DCV170_A1B	0.670691	0.673152	-0.00365657	0.539521	Angle_between_M1D2-1_and_M1C1_on_stage_A1B
DCV167_C	0.666721	0.669258	-0.00379065	0.690829	Angle_between_D19-2D2-2_and_D19-2C4-2_on_stage_C
CCV127_A1B	0.383765	0.385274	-0.0039148	0.794162	Unevenness of cell wall thickness on nucleus A1B
DCV195_C	0.137157	0.137816	-0.00478053	0.953364	Maximal_intensity_of_nuclear_brightness_divided_by_average_in_mother
D143_A1B	7.19744	7.23319	-0.00494219	0.815204	Nucleus border point close to neck in nucleus A1B
D182_C	2.65579	2.66932	-0.00506766	0.258038	nucleus roundness in mother cell
DCV148_A1B	0.343338	0.345159	-0.00527678	0.95749	Relative_distance_of_nuclear_brightest_point_to_cell_center_on_stage_A
D193_C	84.3325	84.8082	-0.00560815	0.731012	Average of nuclear brightness in whole cell
D194_C	1.32533	1.33282	-0.00561678	0.244838	Maximal_intensity_of_nuclear_brightness_divided_by_average
D147_C	0.37055	0.372652	-0.00564122	0.71581	Relative_distance_of_nuclear_gravity_center_to_cell_center_on_stage_A
DCV135_C	0.394975	0.397241	-0.00570344	0.649633	Distance_between_nuclear_brightest_point_and_cell_center
DCV148_A	0.427565	0.430102	-0.0058974	0.547252	Relative_distance_of_nuclear_brightest_point_to_cell_center_on_stage_A
D195_C	1.3072	1.31498	-0.00591619	0.466138	Maximal_intensity_of_nuclear_brightness_divided_by_average_in_mother
DCV166_C	0.660229	0.664213	-0.00599684	0.456164	Angle_between_D18-2D1-2_and_D18-2C4-2_on_stage_C
C114_C	1.01557	1.0218	-0.00609868	0.425467	Roundness of bud on nucleus C
D194_A	1.34207	1.35042	-0.00618148	0.242743	Maximal_intensity_of_nuclear_brightness_divided_by_average
D148_A	0.300924	0.30281	-0.00622998	0.42622	Relative_distance_of_nuclear_brightest_point_to_cell_center_on_stage_A
A105_A	0.347172	0.349386	-0.00633815	0.700238	Actin A ratio on nucleus A
D191_C	83.1828	83.7159	-0.00636791	0.717099	Average of nuclear brightness in mother cell
C114_A1B	0.933491	0.939515	-0.00641139	0.138012	Roundness of bud on nucleus A1B
C115_A	1.21343	1.22131	-0.00645164	0.0300448	Roundness of mother cell on nucleus A
C110_C	29.294	29.4862	-0.00651969	0.614023	Length from bud tip to mother cell's long axis on nucleus C
C115_A1B	1.20454	1.21308	-0.00703637	0.141017	Roundness of mother cell on nucleus A1B
DCV117_A	0.442892	0.446107	-0.00720575	0.257857	Distance from mother cell's center to nucleus in nucleus A
D196_C	1.47701	1.4878	-0.00725462	0.132705	Maximal_intensity_of_nuclear_brightness_divided_by_average
C117_C	0.75756	0.763248	-0.00745258	0.00502081	Ratio of the countour length on nucleus C
DCV169_A1B	0.658271	0.663235	-0.00748431	0.148023	Angle_between_M1D1-1_and_M1C1_on_stage_A1B
CCV111_C	0.349463	0.352144	-0.00761056	0.600745	Length from bud tip to mother cell's short axis on nucleus C
DCV119_C	0.444868	0.448361	-0.00778952	0.624066	Distance from bud center to bud's nucleus in nucleus C
DCV147_A1B	0.324842	0.327443	-0.00794339	0.50446	Relative_distance_of_nuclear_gravity_center_to_cell_center_on_stage_A
D197_C	0.841352	0.848098	-0.00795415	0.161533	nuclei size ratio
A114	0.349899	0.352744	-0.00806524	0.703119	Actin A ratio on no bud cells
CCV111_A1B	0.353804	0.3568	-0.008396	0.388845	Length from bud tip to mother cell's short axis on nucleus A1B
D182_A	2.38455	2.40476	-0.00840378	0.017246	nucleus roundness in mother cell
D130_C	20.3365	20.5111	-0.00851341	0.976069	Distance_between_nuclear_brightest_point_in_mother_and_middle_point_of_neck
C110_A1B	21.4135	21.5995	-0.00860805	0.434547	Length from bud tip to mother cell's long axis on nucleus A1B
D150_C	0.330918	0.33385	-0.00878215	0.722265	Relative_distance_of_nuclear_brightest_point_in_bud_to_bud_center_on_stage_C
DCV105_A	0.0917649	0.0925812	-0.00881657	0.154791	Ratio of D102 to C103 in nucleus A
C115_C	1.21088	1.22173	-0.00888136	0.0450495	Roundness of mother cell on nucleus C
ACV101_A1B	0.413667	0.417468	-0.00910479	0.94065	Actin region ratio on nucleus A1B
C104_A1B	30.3437	30.6254	-0.0092012	0.160373	Short axis length of mother cell on nucleus A1B
D143_C	15.1274	15.2706	-0.00937715	0.911847	Nucleus border point close to neck in nucleus A1B
DCV135_A	0.445493	0.449858	-0.00970453	0.207792	Distance_between_nuclear_brightest_point_and_cell_center
D198_C	0.877227	0.885981	-0.00988071	0.198296	Ratio_of_nuclear_brightness
D108_C	19.7534	19.9518	-0.00994775	0.826953	Distance from neck to mother cell's nucleus in nucleus C
A102_A1B	0.626179	0.632568	-0.0100992	0.10522	Actin region ratio in bud
C104_C	30.113	30.4227	-0.0101788	0.148994	Short axis length of mother cell on nucleus C
DCV155_A	0.58533	0.591373	-0.0102191	0.138012	Angle_between_C1D2-1_and_C1C1-2_on_stage_A
D216	0.349026	0.352658	-0.0102978	0.660385	"Ratio of C (Nuclear) to A1, B and C cells"
C109_C	13.1588	13.2981	-0.0104773	0.156299	Neck width on stage C
D149_C	0.301992	0.305228	-0.0106032	0.503083	Relative_distance_of_nuclear_gravity_center_in_bud_to_bud_center_on_stage_C
DCV189_C	0.547461	0.553356	-0.0106523	0.433533	Distance_between_nuclear_gravity_center_and_brightest_point_on_stage_A
DCV137_C	0.437117	0.441946	-0.0109268	0.291588	Distance_between_nuclear_brightest_point_in_bud_and_bud_tip_on_stage_C
DCV196_A1B	0.104079	0.105241	-0.0110382	0.486174	Maximal_intensity_of_nuclear_brightness_divided_by_average
A101_A	0.246455	0.249244	-0.0111881	0.723236	Actin region ratio on nucleus A
D208	0.0470359	0.0475701	-0.0112298	0.336016	Ratio of B (Nuclear) to budded cells
D16-2_C	110.869	112.15	-0.0114272	0.675462	Maximum brightness of nuclei
C104_A	28.0288	28.3559	-0.011535	0.0672123	Short axis length of mother cell on nucleus A
D110_A1B	11.8539	11.9923	-0.011541	0.0409208	Distance from neck to nucleus center in nucleus A1B
DCV102_A	0.139406	0.14105	-0.011656	0.192341	Distance from nuclear center to mother tip in nucleus A
D202	0.195257	0.197668	-0.0121974	0.818221	Ratio of C (Nuclear)
DCV116_C	0.182231	0.184503	-0.0123146	0.175265	Distance between two nucleus in nucleus C
ACV8-1_A	0.444132	0.449759	-0.0125123	0.286679	Actin region brightness in mother cell on nucleus A
CCV11-1_A1B	0.144333	0.146192	-0.0127149	0.728741	Mother cell size on nucleus A1B
D132_A1B	11.9113	12.0665	-0.012862	0.0942138	Distance_between_nuclear_brightest_point_and_middle_point_of_neck
D190_A1B	1.99783	2.02455	-0.0132011	0.868532	Distance_between_nuclear_gravity_center_and_brightest_point_on_stage_A
D172_A1B	21.1131	21.3992	-0.0133726	0.193669	Angle_between_M1D4_and_M1C1_on_stage_A1B
D183_C	2.51583	2.55004	-0.0134169	0.00453264	nucleus roundness in bud
CCV104_A1B	0.0797401	0.0808341	-0.0135337	0.220038	Short axis length of mother cell on nucleus A1B
DCV157_C	0.617169	0.625675	-0.0135953	0.192783	Angle_between_C2D2-2_and_C2C4-2_on_stage_C
C12-1_A1B	96.7291	98.0649	-0.013622	0.052657	Contour length of mother cell on nucleus A1B
ACV104_C	0.709896	0.719801	-0.0137602	0.485904	Relative Distance of actin patch center from neck in bud on nucleus C
DCV113_C	0.216175	0.219191	-0.0137615	0.253166	Ratio_of_D109_to_C107
D16-1_C	110.141	111.755	-0.0144408	0.551858	Maximum brightness of a nucleus in the mother cell
A101_A1B	0.20352	0.206503	-0.0144454	0.60767	Actin region ratio on nucleus A1B
D16-3_C	124.179	126.013	-0.0145569	0.467459	Maximum brightness of nuclei
C112_A1B	16.0204	16.2588	-0.0146625	0.0258098	Distance from neck to mother cell's center on nucleus A1B
C118_C	0.615763	0.624945	-0.0146933	0.00204475	Ratio of the cell sizes on nucleus C
ACV8-2_C	0.55638	0.564716	-0.0147607	0.406666	Actin region brightness in bud Actin region brightness in bud on nucleus C
DCV127_A	0.141804	0.143968	-0.0150335	0.10615	Distance_between_nuclear_brightest_point_and_cell_tip
DCV153_C	0.756754	0.768355	-0.0150987	0.308698	Mobility of nucleus in bud in nucleus C
C13_A	8.84074e-05	8.97801e-05	-0.015289	0.207316	Fitness in nucleus A
C109_A1B	12.5566	12.7539	-0.0154751	0.00402138	Neck width on stage A1B
CCV12-1_A1B	0.0805271	0.0818083	-0.0156613	0.416499	Contour length of mother cell on nucleus A1B
D145_A1B	17.6932	17.9758	-0.01572	0.0744826	Distance_between_nuclear_outline_point_C7_and_mother_hip_on_stage_A1B
C12-1_A	102.824	104.468	-0.0157438	0.00754241	Contour length of mother cell on nucleus A
C128_A1B	33.4732	34.0123	-0.0158489	0.0129863	Length from bud neck to the farthest point on mother cell on nucleus A1B
DCV143_A1B	0.4454	0.452647	-0.0160101	0.340044	Nucleus border point close to neck in nucleus A1B
A101_C	0.232223	0.236028	-0.01612	0.535251	Actin region ratio on nucleus C
A122_A1B	3.13056	3.18211	-0.0162009	0.106524	Number of actin patches on nucleus A1B
C103_A1B	36.4809	37.0925	-0.0164891	0.0106605	Long axis length of mother cell on nucleus A1B
ACV7-2_C	0.57679	0.586472	-0.0165083	0.291983	Actin region size in bud on nucleus C
D134_C	34.8255	35.4193	-0.0167641	0.361884	Distance_between_two_nuclear_brightest_points
D142_A1B	23.0682	23.4643	-0.0168823	0.0739228	Distance_between_nuclear_brightest_point_and_mother_hip_on_stage_A1B
DCV125_C	0.28967	0.29466	-0.0169374	0.30117	Distance_between_nuclear_gravity_center_in_mother_and_mother_hip
C12-1_C	96.1752	97.8702	-0.017319	0.00571274	Contour length of mother cell on nucleus C
D129_A1B	22.8442	23.2477	-0.0173571	0.0535056	Distance_between_nuclear_brightest_point_and_mother_tip
DCV188_A	0.585242	0.595595	-0.0173824	0.0562872	Distance_between_nuclear_gravity_center_and_brightest_point_on_stage_A
D116_C	33.8456	34.4631	-0.017918	0.278559	Distance between two nucleus in nucleus C
DCV141_C	0.312	0.317704	-0.0179547	0.227763	Distance_between_nuclear_brightest_point_in_mother_and_mother_hip_on_stage_C
D146_C	9.04743	9.21358	-0.0180332	0.0872171	Distance_between_nuclear_outline_point_C8_in_bud_and_bud_tip_on_stage_C
A112_C	0.320201	0.326109	-0.0181178	0.194776	"Actin B, C or D ratio on nucleus C"
CCV126_A1B	0.256123	0.260872	-0.0182061	0.477034	Unevenness of brightness on nucleus A1B
D180_C	4.14875	4.2263	-0.0183481	0.0110499	nucleus minimum radius in bud
C103_A	33.9156	34.5505	-0.0183754	0.0030145	Long axis length of mother cell on nucleus A
C113_C	39.2642	40.0049	-0.0185144	0.00389668	Distance from bud tip to mother cell's long axis along bud direction on nucleus C
D117_A	4.32202	4.40361	-0.0185265	0.150335	Distance from mother cell's center to nucleus in nucleus A
C108_C	26.0569	26.5492	-0.0185436	0.00146231	Short axis length in bud on nucleus C
D103_C	16.9077	17.2277	-0.0185733	0.0339085	Distance from nuclear center to mother tip in nucleus C
A123_A1B	0.479861	0.488963	-0.0186144	0.17692	Ratio of actin patch region to actin region on nucleus A1B
A123_C	0.438824	0.447162	-0.0186453	0.16231	Ratio of actin patch region to actin region on nucleus C
D126_A1B	22.6556	23.0865	-0.0186633	0.0635555	Distance_between_nuclear_gravity_center_and_mother_hip
CCV118_A1B	0.55108	0.561595	-0.0187234	0.0202638	Ratio of the cell sizes on nucleus A1B
A122_C	3.31709	3.38075	-0.0188327	0.151501	Number of actin patches on nucleus C
D104_A1B	22.4516	22.8834	-0.0188695	0.035766	Distance from nuclear center to mothre tip in nucleus A1B
D163_C	8.52804	8.69306	-0.0189831	0.290405	Angle_between_D23D2-1_and_D23C1_on_stage_C
D102_A	20.0785	20.4676	-0.0190129	0.00303998	Distance from nuclear center to mother tip in nucleus A
A123_A	0.459335	0.468243	-0.0190252	0.331592	Ratio of actin patch region to actin region on nucleus A
D128_C	16.7418	17.0688	-0.0191546	0.0298164	Distance_between_nuclear_brightest_point_in_mother_and_mother_tip
D162_C	8.11285	8.27188	-0.0192256	0.332237	slope between two nuclei to neck position
CCV127_A	0.176315	0.179774	-0.0192384	0.166105	Unevenness of cell wall thickness on nucleus A
DCV161_A1B	0.571648	0.582881	-0.0192716	0.000311067	DCV161_A1B
C103_C	36.4011	37.1165	-0.0192748	0.00402138	Long axis length of mother cell on nucleus C
D121_C	12.8261	13.0783	-0.0192837	0.0186692	Distance from bud nucleus to bud tip in nucleus C
C112_C	16.0489	16.3648	-0.0193012	0.00374446	Distance from neck to mother cell's center on nucleus C
ACV7-2_A1B	0.585246	0.596826	-0.0194021	0.102105	Actin region size in bud on nucleus A1B
DCV134_C	0.181521	0.185115	-0.0194144	0.091861	Distance_between_two_nuclear_brightest_points
C128_C	33.4395	34.1044	-0.0194956	0.00233497	Length from bud neck to the farthest point on mother cell on nucleus C
C102_A1B	142.172	145.022	-0.0196535	0.00445358	Contour length of cell on nucleus A1B
C117_A1B	0.447427	0.456449	-0.0197652	0.00494733	Ratio of the countour length on nucleus A1B
D170_C	9.70251	9.89913	-0.0198627	0.266674	Angle_between_M1D2-1_and_M1C1_on_stage_A1B
D213	0.197528	0.201553	-0.0199713	0.899878	"Ratio of C (Nuclear) to A, A1, B and C cells"
C102_C	171.466	174.962	-0.0199793	0.00215724	Contour length of cell on nucleus C
D127_A	20.3097	20.7241	-0.019996	0.00125118	Distance_between_nuclear_brightest_point_and_cell_tip
D186_C	57.1973	58.392	-0.0204596	0.00180642	Relative_distance_of_two_nuclear_brightest_points_to_middle_point_of_neck_on_stage_C
D185_C	57.353	58.5557	-0.0205384	0.00215413	distance between nuclei through neck
ACV101_C	0.453682	0.4632	-0.0205485	0.129183	Actin region ratio on nucleus A1B
D139_C	12.5266	12.7897	-0.020571	0.00777848	Distance_between_nuclear_brightest_point_in_bud_and_bud_tip_on_stage_C
C113_A1B	28.8206	29.441	-0.0210742	0.00866871	Distance from bud tip to mother cell's long axis along bud direction on nucleus A1B
CCV117_A1B	0.336088	0.343343	-0.0211313	0.0039776	Ratio of the countour length on nucleus A1B
D136_A1B	6.38372	6.52275	-0.0213146	0.218742	Distance_between_nuclear_brightest_point_and_mother_center
ACV103_A1B	0.784225	0.801577	-0.0216479	0.27875	Relative Distance of actin patch center from neck in mother cell on nucleus A1B
D215	0.047606	0.0486667	-0.021795	0.482801	"Ratio of B (Nuclear) to A1, B and C cells"
D175_A1B	7.56085	7.73534	-0.0225575	0.0570152	nucleus maximum radius
DCV132_A1B	0.239691	0.245228	-0.0225815	0.0333675	Distance_between_nuclear_brightest_point_and_middle_point_of_neck
D178_A1B	13.5533	13.8687	-0.0227438	0.0591301	nucleus diameter
D169_C	9.06857	9.28097	-0.0228854	0.282599	Angle_between_M1D1-1_and_M1C1_on_stage_A1B
DCV108_C	0.210944	0.215886	-0.0228946	0.0542035	Distance from neck to mother cell's nucleus in nucleus C
DCV109_C	0.239206	0.244849	-0.023046	0.0450033	Distance from neck to bud's nucleus in nucleus C
CCV11-2_A1B	0.545618	0.558554	-0.0231592	0.0107667	Area of daughter cell on nucleus A1B
DCV143_C	0.332264	0.340153	-0.0231925	0.0753995	Nucleus border point close to neck in nucleus A1B
D167_C	9.67516	9.90532	-0.023236	0.0356143	Angle_between_D19-2D2-2_and_D19-2C4-2_on_stage_C
D135_A	4.64577	4.75639	-0.023257	0.0387147	Distance_between_nuclear_brightest_point_and_cell_center
CCV126_C	0.247407	0.253311	-0.0233065	0.115118	Unevenness of brightness on nucleus C
D166_C	9.3714	9.59662	-0.0234683	0.0340904	Angle_between_D18-2D1-2_and_D18-2C4-2_on_stage_C
D135_C	6.69736	6.85866	-0.0235166	0.307469	Distance_between_nuclear_brightest_point_and_cell_center
DCV123_C	0.239996	0.245775	-0.0235168	0.165314	Ratio_of_D121_to_C107
D179_C	4.53952	4.64935	-0.0236227	0.000905182	nucleus minimum radius in mother cell
A108_C	0.266242	0.272687	-0.0236333	0.257568	Actin iso ratio on nucleus C
ACV7-1_C	0.674556	0.690921	-0.0236848	0.304817	Actin region size in mother cell on nucleus C
DCV112_C	0.201646	0.206607	-0.0240129	0.0579219	Ratio_of_D108_to_C128_on_stage_C
A111	0.248486	0.25464	-0.0241653	0.97039	Actin E ratio
DCV145_C	0.427686	0.4383	-0.0242172	0.176643	Distance_between_nuclear_outline_point_C7_and_mother_hip_on_stage_A1B
D181_A1B	5.10548	5.23226	-0.0242321	0.000180788	nucleus minimum radius
DCV156_C	0.619762	0.635257	-0.0243915	0.00804167	Angle_between_C2D1-2_and_C2C4-2_on_stage_C
DCV131_C	0.240531	0.246563	-0.0244655	0.0107401	Distance_between_nuclear_brightest_point_in_bud_and_middle_point_of_neck
DCV181_A1B	0.158047	0.162015	-0.0244939	0.187383	nucleus minimum radius
CCV108_A1B	0.203081	0.208185	-0.0245194	0.053559	Short axis length in bud on nucleus A1B
C12-2_C	72.7502	74.5839	-0.0245851	0.00212937	Contour length of daughter cell on nucleus C
DCV106_C	0.240097	0.246158	-0.0246233	0.0243535	Ratio of D103 to C103 in nucleus C
DCV188_C	0.582013	0.596717	-0.0246419	0.0904556	Distance_between_nuclear_gravity_center_and_brightest_point_on_stage_A
CCV106_A1B	0.344479	0.353223	-0.0247541	0.0443608	Bud growth direction on nucleus A1B
C107_C	26.2932	26.9656	-0.024935	0.00333355	Long axis length in bud on nucleus C
DCV139_C	0.274934	0.282064	-0.0252793	0.0993298	Distance_between_nuclear_brightest_point_in_bud_and_bud_tip_on_stage_C
D179_A	4.78543	4.9116	-0.0256883	1.66248e-05	nucleus minimum radius in mother cell
CCV12-2_A1B	0.32844	0.337188	-0.0259443	0.00103635	Contour length of daughter cell on nucleus A1B
D173_C	6.69676	6.87712	-0.0262261	0.000900994	nucleus maximum radius in mother cell
ACV8-2_A1B	0.552587	0.567551	-0.0263665	0.0200784	Actin region brightness in bud on nucleus A1B
DCV14-3_A1B	0.278186	0.285828	-0.0267364	0.190434	Area of nucleus region in nucleus A1B
C11-1_A1B	914.64	939.813	-0.0267843	0.0398256	Mother cell size on nucleus A1B
D188_C	1.56767	1.61087	-0.0268139	0.456425	Distance_between_nuclear_gravity_center_and_brightest_point_on_stage_A
CCV107_A1B	0.340403	0.349826	-0.0269349	0.00108164	Long axis length in bud on nucleus A1B
C13_A1B	6.69465e-05	6.88433e-05	-0.0275521	0.178651	Fitness in nucleus A1B
D131_C	14.524	14.9412	-0.0279273	0.0675355	Distance_between_nuclear_brightest_point_in_bud_and_middle_point_of_neck
D117_C	6.08369	6.25877	-0.0279732	0.179564	Distance from mother cell's center to mother cell's nucleus in nucleus C
DCV142_A1B	0.164743	0.169515	-0.0281562	0.246242	Distance_between_nuclear_brightest_point_and_mother_hip_on_stage_A1B
D174_C	5.85058	6.02146	-0.0283784	0.00022919	nucleusmaximum radius in bud
C108_A1B	18.1343	18.6641	-0.0283862	4.81816e-05	Short axis length in bud on nucleus A1B
D17-1_C	0.00106462	0.00109572	-0.0283891	0.455642	Fitness to ellipse of the nucleus in the mother cell
CCV103_A1B	0.0759964	0.0782264	-0.0285075	0.0848502	Long axis length of mother cell on nucleus A1B
ACV102_C	0.31437	0.323673	-0.0287413	0.0500772	Actin region ratio in bud on nucleus C
D109_C	14.1183	14.5392	-0.0289486	0.0551276	Distance from neck to bud's nucleus in nucleus C
DCV107_A1B	0.127644	0.131455	-0.0289952	0.00697105	Ratio of D104 to C103 in nucleus A1B
D176_C	11.8235	12.1815	-0.0293933	0.000509792	nucleus diameter in mother cell
D118_A1B	5.72683	5.9052	-0.0302058	0.0745528	Distance from mother cell's center to nucleus center in A1B
DCV130_C	0.214728	0.221473	-0.0304537	0.0259537	Distance_between_nuclear_brightest_point_in_mother_and_middle_point_of_neck
D125_C	15.2437	15.7239	-0.0305415	0.00136313	Distance_between_nuclear_gravity_center_in_mother_and_mother_hip
DCV121_C	0.254722	0.262763	-0.0305984	0.0576941	Distance from bud nucleus to bud tip in nucleus C
CCV118_C	0.161278	0.16638	-0.0306622	0.123825	Ratio of the cell sizes on nucleus C
DCV16-3_C	0.316697	0.326837	-0.0310232	0.120077	Maximum brightness of nuclei
DCV129_A1B	0.168948	0.174363	-0.031053	0.0454206	Distance_between_nuclear_brightest_point_and_mother_tip
D177_C	10.2448	10.5748	-0.0312068	0.000101179	nucleus diameter in bud
C11-1_A	797.917	823.872	-0.0315038	0.0120128	Mother cell size on nucleus A
A117	0.307514	0.317585	-0.0317114	0.0642667	Actin iso ratio on no bud cells
D173_A	6.38361	6.5947	-0.0320097	3.27146e-06	nucleus maximum radius in mother cell
C11-1_C	906.568	936.568	-0.0320314	0.0135722	Mother cell size on nucleus C
CCV106_C	0.341836	0.353256	-0.0323285	0.0303077	Bud growth direction on nucleus C
DCV103_C	0.253061	0.261542	-0.0324271	0.00902677	Distance from nuclear center to mother tip in nucleus C
DCV128_C	0.270832	0.279962	-0.0326135	0.0207577	Distance_between_nuclear_brightest_point_in_mother_and_mother_tip
D141_C	14.8652	15.3685	-0.0327542	0.000431524	Distance_between_nuclear_brightest_point_in_mother_and_mother_hip_on_stage_C
DCV16-1_C	0.335792	0.347232	-0.0329472	0.0695016	Maximum brightness of a nucleus in the mother cell
C107_A1B	15.8968	16.4466	-0.0334252	0.00407115	Long axis length in bud on nucleus A1B
DCV16-1_A	0.362364	0.374927	-0.0335098	0.0957517	Maximum brightness of a nucleus in the mother cell
DCV154_C	0.548649	0.567952	-0.0339885	0.00116356	Angle_between_C1D1-1_and_C1C1-2_on_stage_A
A122_A	1.88199	1.94837	-0.0340647	0.053666	Number of actin patches on nucleus A
ACV8-1_C	0.606065	0.627512	-0.0341773	0.016985	Actin region brightness in mother cell on nucleus C
C12-2_A1B	42.9547	44.4756	-0.0341966	0.00132482	Contour length of daughter cell on nucleus A1B
DCV144_C	0.374906	0.388318	-0.034538	0.00122131	Nucleus border point close to neck on bud's nucleus
DCV16-2_C	0.35803	0.370843	-0.0345524	0.0614893	Maximum brightness of a nucleus in the daughter cell
CCV105_A1B	0.434539	0.450109	-0.0345905	0.00142995	Neck position on nucleus A1B
A7-1_A1B	86.8512	89.9633	-0.0345937	0.68115	Actin region size in mother cell on nucleus A1B
CCV126_A	0.260199	0.269541	-0.0346574	0.0428324	Unevenness of brightness on nucleus A
DCV16-3_A1B	0.354783	0.367533	-0.0346903	0.164658	Maximum brightness of nuclei
C124_C	0.101997	0.105665	-0.0347196	0.301656	Ratio of medium bud to budded cells on nucleus C
DCV159_C	0.404161	0.41879	-0.0349336	0.00966103	Angle_between_D19-1D2-1_and_d19-1C1-2_on_stage_C
DCV152_A1B	0.567228	0.587788	-0.0349788	0.0466918	Mobility of nucleus in mother cell in nucleus A1B
D153_C	1.47284	1.52643	-0.0351113	0.201172	Mobility of nucleus in bud in nucleus C
D145_C	10.9854	11.3862	-0.035202	0.0031748	Distance_between_nuclear_outline_point_C7_and_mother_hip_on_stage_A1B
D176_A	11.2852	11.6976	-0.035255	1.25203e-06	nucleus diameter in mother cell
A108_A1B	0.329468	0.341509	-0.0352602	0.0362044	Actin iso ratio on nucleus A1B
C111_A1B	21.2157	21.9953	-0.0354428	2.92128e-05	Length from bud tip to mother cell's short axis on nucleus A1B
C111_C	27.1064	28.1052	-0.035538	0.000222676	Length from bud tip to mother cell's short axis on nucleus C
CCV110_A1B	0.357803	0.370999	-0.0355684	0.000852124	Length from bud tip to mother cell's long axis on nucleus A1B
DCV155_C	0.536653	0.556471	-0.0356139	0.00025024	Angle_between_C1D2-1_and_C1C1-2_on_stage_A
C101_A1B	1153.43	1196.15	-0.0357153	0.00473588	Cell size on nucleus A1B
CCV110_C	0.299107	0.310207	-0.0357831	0.0193962	Length from bud tip to mother cell's long axis on nucleus C
CCV101_A1B	0.164487	0.170647	-0.0360979	0.0377096	Cell size on nucleus A1B
ACV102_A1B	0.331424	0.343854	-0.0361492	0.051612	Actin region ratio in bud
D189_C	1.34183	1.39224	-0.0362054	0.0102196	Distance_between_nuclear_gravity_center_and_brightest_point_in_bud
DCV158_C	0.400941	0.416023	-0.0362515	0.00939798	Angle_between_D18-1D1-1_and_D18-1C1-2_on_stage_C
CCV117_C	0.0942996	0.0979053	-0.0368277	0.031007	Ratio of the countour length on nucleus C
D137_C	4.35815	4.5265	-0.0371926	0.0664418	Distance_between_nuclear_brightest_point_in_bud_and_bud_tip_on_stage_C
DCV146_C	0.410092	0.425952	-0.0372352	0.000102627	Distance_between_nuclear_outline_point_C8_in_bud_and_bud_tip_on_stage_C
C101_C	1463.5	1520.21	-0.0373066	0.0036126	Cell size on nucleus C
D144_C	10.0215	10.4116	-0.0374683	0.0434563	Nucleus border point close to neck on bud's nucleus
DCV110_A1B	0.210576	0.218817	-0.037664	0.0107135	Distance from neck to nucleus center in nucleus A1B
CCV105_C	0.437243	0.454424	-0.0378082	0.000601135	Neck position on nucleus C
DCV118_A1B	0.348575	0.362423	-0.0382101	0.001002	Distance from mother cell's center to nucleus center in A1B
DCV176_C	0.198987	0.206917	-0.0383246	0.0377494	nucleus diameter in mother cell
C118_A1B	0.26471	0.275297	-0.0384566	0.00356795	Ratio of the cell sizes on nucleus A1B
CCV113_A1B	0.218619	0.2276	-0.0394621	3.43272e-06	Distance from bud tip to mother cell's long axis along bud direction on nucleus A1B
CCV102_A1B	0.113389	0.118056	-0.0395332	0.000823481	Contour length of cell on nucleus A1B
CCV113_C	0.125767	0.130992	-0.0398872	0.000156655	Distance from bud tip to mother cell's long axis along bud direction on nucleus C
DCV179_C	0.164125	0.171233	-0.0415098	0.00204475	nucleus minimum radius in mother cell
DCV193_A1B	0.343945	0.358889	-0.04164	0.0841503	Average_of_nuclear_brightness
DCV192_C	0.31718	0.331027	-0.0418289	0.0556221	Average_of_nuclear_brightness_in_bud
D119_C	3.99226	4.16758	-0.0420679	0.0142666	Distance from bud center to bud's nucleus in nucleus C
DCV17-1_C	0.648425	0.677143	-0.04241	0.00308721	Fitness to ellipse of the nucleus in the mother cell
CCV115_A	0.0582816	0.060866	-0.0424599	0.0565663	Roundness of mother cell on nucleus A
D151_C	0.725133	0.757407	-0.0426105	0.00543203	Distance ratio of two nuclei from neck in nucleus C
D201	0.026541	0.0277223	-0.0426121	0.490236	Ratio of B (Nuclear)
DCV182_A	0.149799	0.156483	-0.0427144	0.00224611	nucleus roundness in mother cell
DCV193_C	0.301328	0.314847	-0.0429377	0.0389184	Average_of_nuclear_brightness
CCV114_A1B	0.139913	0.146203	-0.0430212	0.0146298	Roundness of bud on nucleus A1B
A109_A1B	0.0838887	0.0876883	-0.0433304	0.518337	Actin E ratio on nucleus A1B
DCV191_A	0.352189	0.368174	-0.043417	0.0301103	Average_of_nuclear_brightness
DCV173_C	0.197247	0.206201	-0.0434231	0.0198259	nucleus maximum radius in mother cell
A7-2_C	208.961	218.74	-0.0447029	0.0817375	Actin region size in bud on nucleus C
D15-3_A1B	10034.2	10509.2	-0.0452012	0.174168	Sum of brightness in nucleus region in nucleus A1B
A7-1_A	189.046	198.016	-0.0452987	0.395532	Actin region size in mother cell on nucleus A
DCV15-1_A	0.346787	0.363364	-0.0456201	0.0151268	Sum of brightness in nucleus region in mother cell in nucleus A
D17-2_C	0.00101456	0.00106359	-0.0461002	0.0283676	Fitness to ellipse of the nucleus in the daughter cell
CCV101_C	0.134765	0.141284	-0.0461425	0.0848502	Cell size on nucleus C
D14-3_A1B	109.197	114.485	-0.0461863	0.00485522	Area of nucleus region in nucleus A1B
DCV114_A1B	0.198535	0.20815	-0.0461948	0.00145578	Ratio_of_D110_to_C128_on_stage_A1B
DCV191_C	0.307994	0.322931	-0.0462543	0.0153991	Average_of_nuclear_brightness
A109_C	0.32792	0.343863	-0.0463637	0.11611	Actin E ratio on nucleus C
CCV116_A1B	0.148288	0.155515	-0.046472	0.00516384	Ratio of roundness of mother cell to that of bud in nucleus A1B
CCV11-1_C	0.134691	0.141258	-0.0464929	0.0801232	Mother cell size on nucleus C
C11-2_C	555.466	582.617	-0.0466005	0.00229674	Area of daughter cell on nucleus C
CCV108_C	0.114203	0.119808	-0.0467767	0.0223534	Short axis length in bud on nucleus C
D17-3_A1B	0.000929222	0.000974935	-0.0468888	0.434165	Fitness to ellipse of the nucleus
D15-1_A	7344.6	7707.72	-0.0471111	0.246242	Sum of brightness in nucleus region in mother cell in nucleus A
CCV102_C	0.0794259	0.0833619	-0.0472159	0.0204742	Contour length of cell on nucleus C
CCV112_A1B	0.0782394	0.0821393	-0.0474796	0.00508846	Distance from neck to mother cell's center on nucleus A1B
CCV12-1_C	0.0764839	0.0802975	-0.047493	0.0422161	Contour length of mother cell on nucleus C
CCV11-2_C	0.183523	0.192696	-0.0476075	0.00932736	Area of daughter cell on nucleus C
A103_C	0.0525889	0.0552223	-0.0476877	0.533263	Relative Distance of actin patch center from neck in mother cell on nucleus C
CCV12-2_C	0.111086	0.116651	-0.0477049	0.00333355	Contour length of daughter cell on nucleus C
CCV13_A1B	0.400924	0.421164	-0.0480586	0.0334034	Fitness in nucleus A1B
CCV104_C	0.0759381	0.0797948	-0.0483324	0.00207161	Short axis length of mother cell on nucleus C
DCV104_A1B	0.139232	0.146355	-0.0486713	5.69725e-06	Distance from nuclear center to mothre tip in nucleus A1B
A104_A1B	0.120714	0.126908	-0.0488125	6.27106e-06	Relative Distance of actin patch center from neck in bud on nucleus A1B
A108	0.173463	0.182428	-0.0491411	0.0713109	Actin iso ratio
DCV179_A	0.161815	0.170264	-0.0496268	8.8189e-05	nucleus minimum radius in mother cell
D188_A	1.33974	1.40971	-0.0496309	0.00272354	Distance_between_nuclear_gravity_center_and_brightest_point_on_stage_A
D17-1_A	0.000738063	0.000776682	-0.0497237	0.0321848	Fitness to ellipse of the nucleus in the mother cell
CCV128_A1B	0.0678593	0.0714488	-0.050239	0.00261007	Length from bud neck to the farthest point on mother cell on nucleus A1B
D14-2_C	68.8292	72.4809	-0.0503807	0.00031733	Area of nucleus region in bud in nucleus C
D212	0.0268815	0.0283685	-0.0524168	0.62896	"Ratio of B (Nuclear) to A, A1, B and C cells"
A118	0.169837	0.179242	-0.0524709	0.301775	Actin E ratio on no bud cells
CCV103_C	0.0712026	0.0751526	-0.0525591	0.0454671	Long axis length of mother cell on nucleus C
D14-3_C	154.17	162.749	-0.0527141	7.87498e-05	Area of nucleus region in nucleus C
ACV7-1_A1B	0.75635	0.798505	-0.0527923	0.0191512	Actin region size in mother cell on nucleus A1B
DCV145_A1B	0.186696	0.197129	-0.0529235	6.01933e-05	Distance_between_nuclear_outline_point_C7_and_mother_hip_on_stage_A1B
D14-1_C	85.1761	89.9582	-0.0531585	0.000207853	Area of nucleus region in mother cell in nucleus C
C125	0.367667	0.388519	-0.0536701	0.000513072	Ratio of large bud to budded cells
C13_C	7.1801e-05	7.59439e-05	-0.054553	0.000870719	Fitness in nucleus C
A121_A1B	23.9843	25.3815	-0.0550466	0.0261564	Maximam actin patch length on nucleus A1B
DCV15-3_A1B	0.330761	0.350212	-0.0555404	0.018756	Sum of brightness in nucleus region in nucleus A1B
CCV109_C	0.141334	0.149764	-0.0562938	0.00588118	Neck width on stage C
ACV9_C	0.503363	0.533897	-0.0571913	0.039041	Ratio of actin region to bud neck on nucleus C
DCV183_C	0.186756	0.198117	-0.057347	0.0394936	nucleus roundness in bud
DCV15-3_C	0.28626	0.303689	-0.057391	0.00964893	Sum of brightness in nucleus region in nucleus C
A120_A1B	60.1992	63.8654	-0.057404	0.0227108	Total length of actin patch link on nucleus A1B
A121_C	33.6857	35.7766	-0.0584431	0.0202406	Maximam actin patch length on nucleus C
D15-2_C	5781.37	6140.47	-0.0584813	0.0542575	Sum of brightness in nucleus region in bud in nucleus C
A109	0.094614	0.100552	-0.0590514	0.295954	Actin E ratio
A8-1_A1B	6115.85	6500.68	-0.0591983	0.262975	Actin region brightness in mother cell on nucleus A1B
D14-1_A	87.4763	93.0297	-0.0596952	2.12166e-06	Area of nucleus region in mother cell in nucleus A
CCV112_C	0.078182	0.0831546	-0.0597994	0.00288999	Distance from neck to mother cell's center on nucleus C
DCV126_A1B	0.128328	0.136513	-0.0599586	1.0561e-06	Distance_between_nuclear_gravity_center_and_mother_hip
DCV185_C	0.0757083	0.0806325	-0.0610702	0.000806978	distance between nuclei through neck
A120_C	86.7952	92.5108	-0.0617828	0.0188432	Total length of actin patch link on nucleus C
CCV107_C	0.0990555	0.105578	-0.0617828	2.75939e-05	Long axis length in bud on nucleus C
D15-3_C	12730	13569.1	-0.0618434	0.0410061	Sum of brightness in nucleus region in nucleus C
DCV15-2_C	0.357393	0.380991	-0.0619399	0.00424113	Sum of brightness in nucleus region in bud in nucleus C
DCV186_C	0.0760152	0.0810957	-0.0626488	0.000200023	Relative_distance_of_two_nuclear_brightest_points_to_middle_point_of_neck_on_stage_C
CCV116_C	0.0996844	0.106462	-0.0636665	0.000487298	Ratio of roundness of mother cell to that of bud in nucleus C
D15-1_C	6922.84	7396.2	-0.0640002	0.0378689	Sum of brightness in nucleus region in mother cell in nucleus C
CCV114_C	0.0856135	0.0914899	-0.06423	0.00161284	Roundness of bud on nucleus C
A7-2_A1B	150.627	161.046	-0.0646954	0.0546368	Actin region size in bud on nucleus A1B
DCV180_C	0.167713	0.179314	-0.0646981	5.09003e-07	nucleus minimum radius in bud
CCV13_C	0.428857	0.458856	-0.0653785	0.00303572	Fitness in nucleus C
DCV15-1_C	0.32044	0.343459	-0.0670194	0.000389341	Sum of brightness in nucleus region in mother cell in nucleus C
A121_A	15.5662	16.6915	-0.0674197	0.0106078	Maximam actin patch length on nucleus A
C11-2_A1B	237.508	254.944	-0.0683945	0.000808866	Area of daughter cell on nucleus A1B
A120_A	38.7254	41.6371	-0.0699306	0.0127211	Total length of actin patch link on nucleus A
A7-1_C	123.042	132.34	-0.0702544	0.0799743	Actin region size in mother cell on nucleus C
DCV151_C	0.49936	0.537109	-0.0702824	0.000402954	Distance ratio of two nuclei from neck in nucleus C
CCV128_C	0.0676744	0.0729171	-0.0718999	0.000478717	Length from bud neck to the farthest point on mother cell on nucleus C
CCV109_A1B	0.109321	0.117822	-0.072152	3.95611e-05	Neck width on stage A1B
DCV17-1_A	0.587556	0.63328	-0.0722015	1.60244e-06	Fitness to ellipse of the nucleus in the mother cell
C122	0.207818	0.223991	-0.0722057	0.0363398	Ratio of large bud
A8-1_A	12811.6	13811.3	-0.0723795	0.0286025	Actin region brightness in mother cell on nucleus A
ACV9_A1B	0.388618	0.419106	-0.0727461	0.00202409	Ratio of actin region to bud neck on nucleus A1B
CCV115_A1B	0.0542019	0.0587174	-0.0769036	2.29232e-05	Roundness of mother cell on nucleus A1B
DCV14-3_C	0.183583	0.198965	-0.0773105	0.000285717	Area of nucleus region in nucleus A1B
DCV14-1_C	0.234288	0.254282	-0.0786302	0.000200365	Area of nucleus region in mother cell in nucleus A
A8-2_C	14521.8	15762.5	-0.0787124	0.0392051	Actin region brightness in bud Actin region brightness in bud on nucleus C
CCV115_C	0.0534849	0.0580558	-0.078732	0.000432931	Roundness of mother cell on nucleus C
ACV8-1_A1B	0.636488	0.692425	-0.0807846	1.32766e-06	Actin region brightness in mother cell on nucleus A1B
A8-1_C	8473.38	9249.64	-0.0839234	0.0379088	Actin region brightness in mother cell on nucleus C
DCV17-2_C	0.596494	0.653411	-0.0871072	1.68664e-07	Fitness to ellipse of the nucleus in the daughter cell
A8-2_A1B	12556.1	13785.5	-0.0891841	0.0171251	Actin region brightness in bud on nucleus A1B
DCV14-1_A	0.250735	0.276067	-0.0917625	8.38413e-07	Area of nucleus region in mother cell in nucleus A
DCV174_C	0.147825	0.162837	-0.0921859	1.48268e-06	nucleusmaximum radius in bud
DCV198_C	0.336949	0.371183	-0.0922292	0.00164169	Ratio_of_nuclear_brightness
DCV177_C	0.151193	0.166622	-0.0926018	1.06305e-06	nucleus diameter in bud
DCV14-2_C	0.220957	0.243779	-0.0936186	1.97318e-06	Area of nucleus region in nucleus A1B
DCV173_A	0.153192	0.170104	-0.0994235	2.76217e-07	nucleus maximum radius in mother cell
DCV176_A	0.157589	0.175142	-0.100221	1.46566e-07	nucleus diameter in mother cell
DCV197_C	0.249019	0.278425	-0.105613	0.000100999	nuclei size ratio
A103_A1B	0.0498819	0.0558402	-0.106704	0.000795733	Relative Distance of actin patch center from neck in mother cell on nucleus A1B
A113_C	0.00100234	0.00118016	-0.150671	0.977475	No actin patch found ratio on nucleus C
A113_A	0.00575196	0.00700683	-0.179092	0.356479	No actin patch found ratio on nucleus A
A113	0.00515197	0.00636839	-0.19101	0.1556	No actin patch found ratio
C125_A1B	0.0818019	0.108738	-0.247717	6.92515e-05	Ratio of large bud to budded cells on nucleus A1B
D205	0.0013284	0.00195571	-0.32076	0.018558	Ratio of F (Nuclear)
D204	0.0090911	0.0135696	-0.330039	1.90085e-05	Ratio of E (Nuclear)
A113_A1B	0.00131333	0.00202012	-0.349875	0.198731	No actin patch found ratio on nucleus A1B
C123_C	0.000452854	0.000743691	-0.391073	0.482825	Ratio of small bud to budded cells on nucleus C
D203	0.00186628	0.00449431	-0.584746	6.9385e-07	Ratio of D (Nuclear)
