# Supplementary material for: Inactivating histone deacetylase HDA promotes longevity by mobilizing trehalose metabolism
Source: Nat Commun. 2021 Mar 31;12:1981. doi: 10.1038/s41467-021-22257-2 (PMC8012573; doi:10.1038/s41467-021-22257-2)
Supplement: Supplementary file 3 — Supplementary Data 2 [file 41467_2021_22257_MOESM3_ESM.xlsx]

## Sheet: Sheet1
ORF name	SEBYL LS Score	SEBYl LS rank	MM lifespan	MM wt ls	MM cell counted		MM lifespan and cell count from ( McCormick,2015)
YKL116C	37.42	1	28.32	25.16	25
YBL060W	36.48	2	30	25.6	10
YGL118C	35.13	3	31.8	24.2	5
YOR112W	32.415	4	25.8	27.25	25
YDR142C	30.57	6	30.2	22.8	5
YAL011W	30.57	5	22.16	27.24	25
YOR363C	30.555	7	26.76	27.7273	25
YPR040W	30.17	8	35.64	25.76	25
YML010C-B	29.9317	9	#N/A	#N/A	#N/A
YBR034C	29.68	10	31.7556	25.9556	45
YNL177C	29.2567	11	24.2	26.4	5
YJR108W	29.035	12	17.8	32.2	5
YBL008W	28.94	13	31.5667	28.88	30
YJR008W	27.86	14	30.92	23.2	25
YOR189W	27.5933	15	28.64	23.5556	25
YOR247W	27.59	16	26.2	22	5
YAL019W	27.55	17	21.4	28.4	5
YGL228W	27.45	18	25.4	21.4	5
YDL240W	27.4467	19	30.2	28.4	5
YLR206W	27.43	20	23	20.4	5
YIL023C	27.375	21	26	19.6	5
YLR110C	27.1925	22	24.7576	22.0154	33
YCR088W	27.09	23	30.475	25.4444	40
YDL099W	27.08	24	37.1913	25.2606	115
YLR049C	27.055	25	28.8	33.2	5
YDR333C	27	26	32.8	27.1333	10
YNL069C	26.8525	27	31.7727	27.4228	88
YDL025C	26.8	28	#N/A	#N/A	#N/A
YKR021W	26.3967	29	15.4	26.4	5
YLR119W	26.3067	30	25.6	33.2	5
YMR017W	26.29	31	35	31.6	10
YOR008C-A	26.26	32	#N/A	#N/A	#N/A
YCR090C	26.245	33	27.8	15.4	5
YJR009C	26.11	34	27.7846	24.0706	65
YML018C	26.08	35	24.9	24.9	30
YNL264C	26.05	36	27.4	22.8	5
YOR231W	26.05	37	26.2	22	5
YBL081W	26.0267	38	26.2	25.6	10
YCR001W	26.02	39	24	22.8	5
YLR257W	25.935	41	28.6	25.6	5
YGL227W	25.935	40	28.1647	25.5647	85
YHL040C	25.8683	42	21.2	21.2	5
YCR095C	25.8567	43	31.6	28	5
YIL149C	25.845	44	19.8	23.6	5
YER074W	25.8017	45	16.4322	26.3631	118
YDL187C	25.7967	46	29.6	28.2	5
YBR073W	25.755	47	28.4	29.4	5
YBR239C	25.7167	48	#N/A	#N/A	#N/A
YLR125W	25.68	49	42.8	33.2	5
YGR021W	25.51	50	22.4	21.2	5
YGR161C	25.49	51	21.2	21.2	5
YGL220W	25.445	52	19.2	21.4	5
YGR189C	25.4033	53	21.2	21.2	5
YIL002C	25.3933	54	30.8829	26.9671	350
YGR004W	25.3667	55	24.8	21.2	5
YPL258C	25.3433	56	24	19.8	5
YOR350C	25.3175	57	29.8	30	5
YBR028C	25.28	58	#N/A	#N/A	#N/A
YDR070C	25.26	59	18.6	29.6	10
YPR132W	25.2417	60	25.6	26.12	65
YGL236C	25.23	61	19.6	21.4	5
YAL058W	25.1667	62	17.8	28.4	5
YDL169C	25.14	63	29.92	26.3556	25
YIL032C	25.13	64	25.8	19.6	5
YNL021W	25.09	65	43.4	29.4	5
YGR166W	25.065	66	#N/A	#N/A	#N/A
YOR233W	25.0433	67	21.8	22	5
YIL133C	25.0233	68	24.36	25.4103	25
YLR047C	25.005	69	32.68	26.9111	25
YNL105W	24.9883	70	#N/A	#N/A	#N/A
YHL019C	24.9567	71	21.2	21.2	5
YDL086W	24.925	72	21.6	24.2	5
YBL082C	24.8933	73	27.9111	25.5778	90
YDR151C	24.8725	74	27.9333	26.2	60
YLL013C	24.7867	75	29.6	28.4	5
YGR153W	24.78	76	21.2	21.2	5
YNL155W	24.75	77	33.8	26.4	5
YGL041C	24.745	78	21	25.6	10
YJR030C	24.74	79	33.8	31.4	5
YOR142W	24.74	80	26.46	27.84	50
YJL139C	24.7167	81	33.08	26.5333	25
YAL024C	24.7067	82	27.8667	23.7333	15
YLR084C	24.6933	83	38.8	33.2	5
YGL094C	24.685	84	28.6	28.2	5
YOL015W	24.68	85	34.6	30	5
YKL164C	24.6467	86	26.4	25.2	5
YOL079W	24.6133	87	30.2	19.8	5
YHL016C	24.61	88	22.2	25.6	5
YOR216C	24.6033	89	23.7	25.76	20
YKR084C	24.595	90	35.8222	26.0154	45
YGR109C	24.57	91	22.88	28.36	25
YLR407W	24.55	92	20.6	20.6	5
YOR139C	24.525	93	25.6	29.3	10
YGR110W	24.5	94	27	28	5
YLR402W	24.4767	95	24.4	20.6	5
YDL133C-A	24.425	96	22.04	25.9744	25
YER056C-A	24.4	97	28.5385	26.443	65
YKL001C	24.39	98	19	20.4	5
YEL005C	24.37	99	31.8	22.8	5
YER061C	24.3633	100	28.6	25.6	5
YHL029C	24.3575	101	31.04	26.0667	25
YOL061W	24.3533	102	31.4	30	5
YMR155W	24.3317	103	24.8	31.6	10
YGL147C	24.325	104	32.776	25.0818	125
YGL032C	24.305	105	21.8	25.6	10
YDR089W	24.3033	106	20.8	29.6	10
YOR352W	24.295	107	27.4	30	5
YMR004W	24.21	108	34.16	27.92	25
YDR391C	24.205	109	21	22.8	5
YER091C	24.195	110	19	22.2	5
YCR037C	24.19	111	33.88	26.1556	25
YER004W	24.19	112	21.2	28.4	5
YOR085W	24.1733	113	28.8	24	5
YDR457W	24.145	114	32.7317	26.5196	205
YOL070C	24.13	115	23.2	19.8	5
YNL032W	24.075	116	34.4	29.4	5
YDL082W	24.0533	117	33.449	25.7699	245
YDR153C	24.025	118	21	20.6	5
YEL031W	24.02	119	24.8	22	45
YNL099C	24.0183	120	34.2	23.6	5
YIL130W	23.9867	121	29.4	23.6	5
YLR083C	23.9733	122	18.32	26.2	25
YMR038C	23.955	123	28.8	20.6	5
YMR207C	23.955	124	43.6	31.2	5
YJL077C	23.95	125	29.2	32.2	5
YOL084W	23.935	126	19.4	19.8	5
YDR402C	23.9233	127	35	22.8	5
YNR029C	23.9233	128	30.6	36.4	5
YPR121W	23.9167	129	28.8	15.4	5
YBR030W	23.9033	130	31.1556	25.9556	45
YDR067C	23.9033	131	25.6	29.6	10
YOR208W	23.84	133	25.8	22	5
YDR152W	23.84	132	23.2	20.6	5
YML010W-A	23.8367	134	#N/A	#N/A	#N/A
YDR501W	23.81	135	39.4	24.2	5
YDR295C	23.805	136	33.76	26.6571	25
YPL249C	23.8	137	33.5333	26	45
YLL020C	23.78	138	27	28.4	5
YOL049W	23.755	139	33.4	30	5
YOR264W	23.7533	140	28.08	23.5556	25
YOR193W	23.75	141	24.4	22	5
YCL001W	23.7225	142	26.2	24.0667	25
YOR267C	23.7033	143	27.6	20.8	5
YGR028W	23.69	144	28	28	5
YKL027W	23.6533	145	22.6	20.4	5
YNL078W	23.65	146	31.28	27.4	25
YOR042W	23.65	147	21.4	24	5
YER188W	23.63	148	28.4	27.05	20
YDR372C	23.6233	149	32.6	22.8	5
YOR105W	23.62	150	24.4571	25.0667	35
YER005W	23.6175	151	25.8	28.4	5
YHR073W	23.595	152	24.04	25.15	25
YER158C	23.585	153	22	20.4	5
YER161C	23.5783	154	19.6	20.4	5
YPL206C	23.5433	155	25.2	19.8	5
YNL187W	23.54	156	23	26.4	5
YGL006W	23.5267	157	30.9435	25.5391	230
YHR006W	23.52	158	13.8	32.2	5
YDL157C	23.51	159	32.4	28.2	5
YNL193W	23.5	161	28.2	26.4	5
YHR125W	23.5	160	20.6	22.4	5
YOR299W	23.475	162	27.4	24	5
YLR108C	23.4733	163	30	33.2	5
YHR032W	23.46	164	#N/A	#N/A	#N/A
YOL002C	23.4533	165	36.4	30	5
YOR067C	23.4183	166	16	24	5
YLR024C	23.4133	167	36.3643	25.8058	1065
YHR057C	23.405	168	26.6	28.8	25
YGL194C	23.4	169	27.7692	25.8191	65
YMR073C	23.38	170	30.76	26.2	25
YER093C-A	23.375	171	#N/A	#N/A	#N/A
YML070W	23.37	172	21.2	29.6	5
YOL035C	23.3467	173	25.8	30	5
YOR135C	23.335	174	#N/A	#N/A	#N/A
YGL229C	23.32	175	30.0909	28.4889	44
YJL160C	23.3133	176	24.5	24.3	10
YLR221C	23.29	177	30.56	26.08	25
YMR011W	23.27	178	27.6667	25.9333	30
YDR310C	23.2117	179	23.7	27.4	10
YNL334C	23.21	180	29.6	22.8	5
YGL140C	23.1967	181	19.6	20.4	5
YOR234C	23.1833	182	27.64	24	25
YGL071W	23.175	183	16.6	25.6	10
YDR456W	23.1567	184	12.6444	23.0222	45
YBR266C	23.155	185	#N/A	#N/A	#N/A
YGR162W	23.1517	186	28.9226	24.4719	155
YDL227C	23.15	187	26.4	28.36	25
YGL054C	23.1483	188	24.2333	24.5	30
YJR154W	23.14	189	28.8	32.2	5
YDL155W	23.12	190	27	28.2	5
YGL082W	23.1	191	35	26.02	30
YOL071W	23.085	192	32.2222	25.2667	45
YHR079C-B	23.075	193	#N/A	#N/A	#N/A
YHL002W	23.0633	194	29.285	26.5656	200
YJR082C	23.0633	195	22.8	32.2	5
YMR238W	23.0633	196	18.8	31.2	5
YNR030W	23.0617	197	32.2865	26.9959	185
YKR094C	23.0567	198	22.96	26.0513	25
YLR096W	23.0533	199	27.64	28.2	25
YPL164C	23.0467	200	23	27	5
YOR245C	23.04	201	23	22	5
YDR284C	23.025	202	31.8857	25.3905	35
YPL222W	23.02	203	33.4	19.8	5
YLR251W	23.005	204	21.4	25.6	5
YML117W-A	23	205	#N/A	#N/A	#N/A
YGR143W	22.98	206	21.2	21.2	5
YDL199C	22.9783	207	26	28.4	5
YEL043W	22.955	209	26.8	28.4	5
YAL014C	22.955	208	18.8	28.4	5
YHR182W	22.94	210	17.2	22.4	5
YJR077C	22.9375	211	32.0667	19.4	15
YDR340W	22.935	212	30.8	22.8	5
YOR263C	22.93	213	26.4	22	5
YDL130W	22.92	214	33.92	24.4103	25
YFR044C	22.9133	215	19	21.8	10
YDR108W	22.91	216	#N/A	#N/A	#N/A
YIL005W	22.91	217	24.4	29	5
YKL205W	22.905	218	31.6887	25.7756	864
YCL013W	22.9	219	#N/A	#N/A	#N/A
YDR144C	22.895	220	19	22.8	5
YML033W	22.89	221	#N/A	#N/A	#N/A
YGR213C	22.885	222	21.2	21.2	5
YDR385W	22.85	223	22.2667	21.7368	15
YOR346W	22.8467	225	33.6	30	5
YGL149W	22.8467	224	20	20.4	5
YNL056W	22.8433	227	27.2	23.6	5
YGL063W	22.8433	226	26.2	25.6	10
YBR206W	22.84	228	26.6	27	5
YJR091C	22.84	229	22.4	28.4	5
YGL180W	22.8367	230	28.0939	26.51	724
YMR109W	22.8367	231	21.4	29.6	5
YBR054W	22.835	232	34.1231	27.0471	65
YDR275W	22.8133	233	31.36	27.6	25
YLR391W	22.8117	234	#N/A	#N/A	#N/A
YLL060C	22.8033	236	29.2	26.64	25
YFL020C	22.8033	235	20.9333	25	15
YLR064W	22.7975	237	#N/A	#N/A	#N/A
YJR021C	22.795	238	32.2	31.4	5
YHR050W	22.79	239	23.4381	26.2706	105
YEL050C	22.78	240	29	28.4	5
YDR157W	22.7767	241	21.4	20.6	5
YMR025W	22.77	242	32.4	31.6	10
YDR443C	22.7617	243	26	24.2	5
YNL011C	22.75	244	27.1	24.5	10
YOR165W	22.745	245	16.6	32.8	5
YML002W	22.74	246	27.4	31.6	10
YBL085W	22.73	247	26.3333	26.2667	30
YLL017W	22.73	248	28	28.4	5
YOL020W	22.7133	249	37.36	27.6444	25
YBL038W	22.7025	250	23.2	21.8	10
YDR143C	22.7	251	28	22.8	5
YPR125W	22.6967	252	31.12	20.92	25
YOL050C	22.6933	253	21.2	30	5
YDR133C	22.69	254	22.9	29.6	10
YOR088W	22.68	255	#N/A	#N/A	#N/A
YMR223W	22.6767	256	32.2471	24.984	85
YHR092C	22.6567	257	21.4	22.4	5
YJR084W	22.655	258	#N/A	#N/A	#N/A
YPR039W	22.645	259	15.8	18.8	5
YAR050W	22.64	260	21	28.8	5
YNL302C	22.63	261	23.9333	26.3333	15
YJR125C	22.6167	262	22.2	28.4	5
YNL289W	22.61	264	37.8	22.8	5
YBL053W	22.61	263	36.8	27.05	20
YAL053W	22.6033	265	21.2	28.4	5
YOR166C	22.6017	266	31.28	28.36	25
YEL024W	22.585	267	21.4201	25.219	507
YDL035C	22.57	269	36.3873	27.9642	852
YBL002W	22.57	268	25.6	21.8	10
YDL106C	22.5633	270	28.95	26.64	20
YOR138C	22.56	271	21.8	32.8	5
YHR037W	22.55	272	22	22.4	5
YGL198W	22.54	273	23	21.4	5
YDR266C	22.5367	274	32.72	26.6571	25
YGL177W	22.535	275	24.8	20.4	5
YHR048W	22.53	276	23.6	22.4	5
YBR064W	22.525	277	33.8	29.4	5
YHR113W	22.5167	278	#N/A	#N/A	#N/A
YOL109W	22.51	279	30.4	22.2	5
YMR020W	22.5067	280	21.2	31.6	10
YPL191C	22.4867	281	28.6	19.8	5
YER167W	22.4817	282	28	20.4	5
YOR031W	22.4775	283	26.2	24	5
YOR366W	22.475	284	25.8	23.6	5
YDR291W	22.4717	285	18.6	29	5
YAR040C	22.455	286	#N/A	#N/A	#N/A
YGR001C	22.4483	287	#N/A	#N/A	#N/A
YJR104C	22.44	288	3.26667	23.6303	105
YOR009W	22.4333	289	31.88	25.7556	25
YPR188C	22.4283	290	30.6	15.4	5
YOR288C	22.4233	291	32	19.76	25
YDR085C	22.42	292	23.4	29.6	10
YFR032C-A	22.415	293	33.2286	25.5946	70
YJR031C	22.4025	294	31.8	31.4	5
YBL080C	22.4	295	24.4	25.6	10
YLR387C	22.3967	296	25.8333	26.78	30
YMR075W	22.3933	297	22.2	17	5
YLL044W	22.3917	298	26.4	22.2	5
YOR308C	22.39	299	30.2	24	5
YOR002W	22.375	300	31.28	26.8444	25
YAL017W	22.365	301	27.95	26.6667	40
YIL140W	22.3567	302	27.4	23.6	5
YOR230W	22.3483	303	23.6	22	5
YGR261C	22.3467	304	36	17	5
YLR412W	22.3467	305	27	20.6	5
YGL199C	22.345	306	21.2	25.1	10
YCL036W	22.34	307	26	22.8	5
YBR074W	22.335	308	27.2	29.4	5
YMR070W	22.325	309	23.4	17	5
YEL042W	22.3233	310	19.2	28.4	5
YPR122W	22.3225	311	28	15.4	5
YDR253C	22.3175	312	27.65	28.1	20
YAR037W	22.31	313	#N/A	#N/A	#N/A
YOR307C	22.31	316	30.8	24	5
YNL235C	22.31	315	29.6	26.4	5
YGR040W	22.31	314	28.68	25.88	25
YKL046C	22.305	317	29	20.4	5
YBL057C	22.3033	318	27.4	25.6	10
YAL067C	22.2967	319	21.36	28.36	25
YKL079W	22.2917	320	22.52	22.8	25
YGR049W	22.29	321	26.2	25.2	5
YGL131C	22.2817	322	26	20.4	5
YDR184C	22.28	323	24	20.6	5
YDR403W	22.2783	324	16.6	22.8	5
YCR050C	22.2733	325	19	26.4	5
YAL008W	22.26	326	26.4	28.4	5
YNL142W	22.255	327	30.6769	22.5231	65
YBL091C	22.2533	328	33.1909	25.9727	110
YIL141W	22.2533	329	28.6	23.6	5
YBR229C	22.25	330	23.1	29.6	10
YBR059C	22.2333	331	29	23.7333	20
YJL186W	22.2217	332	20.6	22	5
YNL123W	22.2183	333	28.6	36.4	5
YJR052W	22.2167	334	21.4	31.4	5
YOR124C	22.215	335	27.4	26.45	25
YKL115C	22.2117	336	25.2	28	5
YOR235W	22.21	340	#N/A	#N/A	#N/A
YLR028C	22.21	339	34	33.2	5
YBL037W	22.21	337	19	21.8	10
YBL055C	22.21	338	17.8	21.8	10
YMR258C	22.2067	342	#N/A	#N/A	#N/A
YOR374W	22.2067	343	35.4	30	5
YBR048W	22.2067	341	22.5714	24.1455	35
YLR077W	22.2033	344	22.6	33.2	5
YMR222C	22.19	347	30.6	31.2	5
YKL097C	22.19	346	22.8	25.2	5
YBL090W	22.19	345	17.2	25.6	10
YBR235W	22.185	348	24.3	29.6	10
YOR220W	22.18	351	#N/A	#N/A	#N/A
YBR013C	22.18	349	38.04	27.5778	25
YIL085C	22.18	350	26.6	24.35	20
YOR276W	22.18	352	28.6675	27.1929	385
YBR106W	22.1775	353	28.6	25.28	25
YOR128C	22.175	355	32.8	23.6	5
YNL257C	22.175	354	30.6	22.8	5
YGL202W	22.1733	356	19.4	21.4	5
YLR014C	22.17	358	24.6	33.2	5
YKR100C	22.17	357	20.8	28.8	5
YJL153C	22.1667	359	28	20.6	5
YPL227C	22.1667	360	30.88	26.5111	25
YOR251C	22.1633	361	29.12	23.5556	25
YLR265C	22.16	362	25.4	21.4	5
YBR220C	22.155	363	34.4	27	5
YBR066C	22.1533	364	30.8	29.4	5
YER113C	22.15	365	24.6	20.4	5
YOR301W	22.15	366	21.4	24	5
YGL053W	22.145	367	25.6	25.6	10
YGL059W	22.1433	368	26.8	25.6	10
YBL036C	22.1417	369	32.75	27.05	20
YIR007W	22.13	371	30.3	25.5	20
YBR068C	22.13	370	26.8	29.4	5
YPR174C	22.125	373	30.2	15.4	5
YGR168C	22.125	372	21.2	21.2	5
YDR358W	22.12	374	28	22.8	5
YJR111C	22.12	375	29.6	32.2	5
YPL109C	22.1183	376	39.4	27	5
YPR123C	22.1167	377	26.2	15.4	5
YGR125W	22.11	378	21.2	21.2	5
YBR033W	22.1	379	30.4	29.4	5
YBR177C	22.1	380	18.8	27	5
YPL170W	22.0967	381	34.7333	18.4444	15
YBL104C	22.09	383	#N/A	#N/A	#N/A
YAL028W	22.09	382	24.6	28.4	5
YNR055C	22.0883	384	32.6	28.6	5
YLR181C	22.0867	386	29.4	20.4	5
YGR015C	22.0867	385	21.4	21.2	5
YMR098C	22.085	387	30.4	29.6	5
YHL041W	22.08	388	26.2	25.6	5
YER028C	22.0767	389	31.7077	30.3539	65
YPR091C	22.07	390	25.4	19.6	5
YLL030C	22.0675	391	#N/A	#N/A	#N/A
YHR046C	22.065	392	26.2588	23.8333	85
YLR081W	22.0467	393	31.6	33.2	5
YNL295W	22.045	394	27.4	22.8	5
YOR376W	22.04	395	31.4	30	5
YAR028W	22.03	397	26.2	28.4	5
YAL062W	22.03	396	26	28.4	5
YMR225C	22.0283	399	32.2118	25.6	85
YLR097C	22.0283	398	33.6	33.2	5
YMR164C	22.0267	400	22.4	31.2	5
YCL051W	22.0167	401	23.6	22.8	5
YDR344C	22.0133	402	22.4	22.8	5
YPR092W	22.005	403	20.6	18.8	5
YGR123C	22.0033	404	30	28.4	5
YIL164C	22	405	23.2	23.6	5
YPL115C	21.9967	406	23.6	27	5
YMR188C	21.995	408	39.4	31.2	5
YJR092W	21.995	407	28.4	32.2	5
YOR237W	21.9825	409	27.2	22	5
YFL013C	21.9733	410	26.6	19.6	5
YOR202W	21.97	411	22.8	22	5
YBL086C	21.9683	412	18	25.6	10
YNL015W	21.965	413	25.4	29.4	5
YML048W	21.9633	414	21.6	31.6	10
YPR038W	21.96	417	#N/A	#N/A	#N/A
YHR078W	21.96	415	21	22.4	5
YML122C	21.96	416	23.4	29.6	5
YDR216W	21.9567	418	20.92	32.2083	25
YGL226C-A	21.95	419	21.6	21.4	5
YMR136W	21.95	420	19.8	28.4	5
YJL135W	21.9483	421	28.6	20.6	5
YJR094C	21.9425	422	27	28.4	5
YPL108W	21.9417	423	43	27	5
YNL168C	21.94	425	22.4	26.4	5
YGR057C	21.94	424	18.4	32.8	5
YHR095W	21.9367	426	16.8	22.4	5
YHR189W	21.935	427	22.2	22.8	5
YMR241W	21.9333	428	34.6	31.2	5
YJR058C	21.9325	429	31.6	31.4	5
YLR228C	21.93	431	#N/A	#N/A	#N/A
YBR181C	21.93	430	25	23.9273	35
YAL068C	21.92	432	26.4	28.4	5
YMR237W	21.9167	433	42.6	31.2	5
YFL007W	21.9133	434	28.7024	31.7412	84
YDR352W	21.9083	435	31.8	22.8	5
YMR129W	21.905	436	27.4	18.8	5
YNR006W	21.9033	437	21.6	36.4	5
YLR335W	21.9	439	28.2	20.6	5
YGL205W	21.9	438	24.6	21.4	5
YOR367W	21.8867	440	29.4667	27.1846	45
YAL058C-A	21.885	441	#N/A	#N/A	#N/A
YLR209C	21.8833	442	26.4	20.4	5
YPL256C	21.8833	443	32.4588	27.2308	85
YDR406W	21.88	444	18.4	22.8	5
YCL075W	21.8767	445	26.4286	27.9111	35
YIL170W	21.8767	446	17.8	23.6	5
YLR205C	21.875	447	27.0682	23.1778	44
YMR303C	21.875	448	29.6461	26.1177	65
YOR221C	21.8733	449	20	22	5
YDL088C	21.8625	450	35.2	24.2	5
YDR438W	21.8617	451	37	24.2	5
YLR124W	21.86	453	41.4	33.2	5
YML087C	21.86	454	32.2	33.2	5
YGR232W	21.86	452	20.8	21.8	10
YGL136C	21.8567	455	18.8	20.4	5
YKL034W	21.855	456	22.2	20.4	5
YLR220W	21.855	457	18.4	20.4	5
YAR015W	21.85	458	24.2	28.4	5
YER156C	21.8467	460	32.6	20.4	5
YLR375W	21.8467	461	24.2	26.78	30
YBR053C	21.8467	459	19	29.4	5
YNL226W	21.845	462	19.4	26.4	5
YMR148W	21.84	464	#N/A	#N/A	#N/A
YER032W	21.84	463	22.8	25.6	5
YLL046C	21.8383	465	25.6	28.4	5
YLR017W	21.8383	466	23.4	33.2	5
YBR052C	21.8367	467	24	29.4	5
YGR010W	21.8367	468	16	21.2	5
YOR187W	21.8333	470	34	23.6	5
YDL226C	21.8333	469	21	28.4	5
YBL068W	21.8267	471	27.4	25.6	10
YBR024W	21.8267	472	29.32	29.2	25
YJR025C	21.825	473	33	31.4	5
YOL155C	21.82	474	25.8	20.8	5
YDR370C	21.8167	475	28.6	22.8	5
YMR040W	21.8167	476	28.8	31.6	10
YPR118W	21.815	477	23.2	19.6	5
YJR079W	21.8125	478	18.6	32.2	5
YJR098C	21.8117	479	17.8	28.4	5
YGL090W	21.81	480	31.2	26.4	5
YDR063W	21.805	481	23.8	29.6	10
YHR017W	21.8033	482	26.8	22.2	5
YGR177C	21.8025	483	21.2	21.2	5
YJL066C	21.8	485	23.6	32.2	5
YGR058W	21.8	484	19.8	32.8	5
YOR147W	21.8	486	12.2	23.6	5
YNL130C	21.795	487	21.8	28	5
YOL113W	21.7933	488	27.7556	25.8923	45
YOR302W	21.7883	489	22.6	19.88	20
YDR225W	21.7867	491	30.76	26.0667	25
YDL161W	21.7867	490	30	28.2	5
YDL239C	21.78	492	25.8	28.4	5
YLR011W	21.78	493	30	33.2	5
YPR078C	21.775	494	27.2	28.6	5
YLR016C	21.7725	495	36.8	33.2	5
YBR287W	21.7717	496	#N/A	#N/A	#N/A
YHR001W-A	21.7717	497	26.6	29.25	20
YJR128W	21.77	498	27	32.2	5
YOR188W	21.7667	499	25.4	22	5
YLR013W	21.765	502	43.4	33.2	5
YGR242W	21.765	501	33.1	27.05	20
YCR075C	21.765	500	23.6	20.8	5
YOL060C	21.765	504	29.2	30	5
YLR072W	21.765	503	31.2	33.2	5
YOR153W	21.7633	505	24.3857	25.6714	70
YLR214W	21.7567	506	26.4	20.4	5
YOR115C	21.7567	508	25.3	29.3	10
YOR099W	21.7567	507	23.5	29.3	10
YFL003C	21.755	512	28.2	19.6	5
YDR049W	21.755	509	29.0727	25.4125	220
YDR428C	21.755	511	21.2	22.8	5
YDR191W	21.755	510	22.5517	26.1633	145
YIL092W	21.75	514	35.1	24.5	10
YPR158W	21.75	517	36.08	26.0222	25
YLR429W	21.75	515	29.4857	23.6762	105
YOR229W	21.75	516	22.8	22	5
YDR249C	21.75	513	24.1	28.1	20
YPL274W	21.7467	520	29	19.8	5
YDL154W	21.7467	518	33.6	28.2	5
YPL003W	21.7467	519	30.4	26.4444	25
YDL113C	21.7433	521	37.8	31.4	5
YPR011C	21.74	523	28.9778	27.5846	45
YML117W	21.74	522	26	29.6	5
YGR233C	21.7367	524	19.2	21.8	10
YPR008W	21.735	525	32.6	28.6	5
YKR014C	21.7333	526	28.8	20.64	25
YNL004W	21.7317	527	28.65	23.8615	40
YDR008C	21.73	528	34.2	26.4	5
YOR300W	21.73	531	28.4	24.5	10
YDR161W	21.73	529	22.8	20.6	5
YIL121W	21.73	530	34.8	36.4	5
YJL122W	21.7283	532	32.96	25.76	25
YOR273C	21.7267	533	35.6	28.6	5
YPR119W	21.725	534	28.6769	25.4	65
YBR069C	21.72	536	22.76	24.36	25
YAR047C	21.72	535	23.6	28.4	5
YGR222W	21.72	537	17.4	21.8	10
YKR098C	21.7175	538	21.6	28.8	5
YPR109W	21.7167	539	21.8	15.4	5
YFL006W	21.71	541	#N/A	#N/A	#N/A
YJR036C	21.71	542	28.2	31.4	5
YDR252W	21.71	540	24.8	29	5
YDL130W-A	21.7067	543	30.6667	25.3077	45
YER143W	21.705	544	21	20.4	5
YDR354W	21.7	545	32.4	22.8	5
YGR106C	21.7	546	31	28	5
YDR538W	21.6967	547	26.8	15.4	5
YMR259C	21.6917	548	30.6	31.2	5
YOL062C	21.69	549	24	30	5
YGR051C	21.6883	551	31.6	27.1111	25
YGL243W	21.6883	550	22.4	21.4	5
YIL070C	21.6883	552	16.2	28.2	5
YOL095C	21.6867	553	19.2	22.2	5
YDR178W	21.685	554	29.1077	24.2353	65
YOL122C	21.6833	556	24.0667	25.8889	45
YGR086C	21.6833	555	26	28	5
YLR400W	21.68	557	24	20.6	5
YMR289W	21.68	558	26.4	22.8	5
YJR038C	21.6767	559	27.2	31.4	5
YML115C	21.675	561	38.8	28.6	5
YCL074W	21.675	560	17.8	28.8	5
YLR020C	21.6725	562	27.4	33.2	5
YCL033C	21.67	563	25.6	22.8	5
YDR031W	21.67	564	27.4	26.4	5
YOL160W	21.67	565	23	32.2	5
YEL001C	21.6667	566	29.4	22.8	5
YPR054W	21.6667	567	21	18.8	5
YJL013C	21.665	569	35.44	26.0222	25
YCL063W	21.665	568	22.2	22.8	5
YMR120C	21.6633	570	36.4	29.6	5
YOR186W	21.6583	572	22.4	22	5
YCR076C	21.6583	571	23.2	26.4	5
YNL145W	21.6567	573	34.8	36.4	5
YDR408C	21.6533	574	23.8	22.8	5
YKR088C	21.6533	575	24.4	28.8	5
YKR067W	21.65	578	28	17	5
YDL191W	21.65	577	30.928	25.4925	125
YDL107W	21.65	576	32	31.4	5
YLR414C	21.6475	579	#N/A	#N/A	#N/A
YIL060W	21.6467	580	26.2	28.2	5
YMR052C-A	21.645	582	#N/A	#N/A	#N/A
YGL260W	21.645	581	21.6	21.2	5
YMR163C	21.645	583	25.8	31.2	5
YCR101C	21.6433	584	30.88	26.0222	25
YDL186W	21.64	585	36.4	28.2	5
YOR338W	21.6367	586	31.4	30	5
YJR080C	21.6333	587	#N/A	#N/A	#N/A
YPR152C	21.63	588	27.4	15.4	5
YOR348C	21.6267	589	37.2	30	5
YPR192W	21.6267	590	29.6222	24.8667	45
YKL038W	21.625	592	23.6	20.4	5
YJL046W	21.625	591	18.6	32.2	5
YDL180W	21.6233	593	25.4	28.2	5
YFR034C	21.6217	594	24	21.8	10
YCR062W	21.62	596	#N/A	#N/A	#N/A
YBR259W	21.62	595	28.1	26.98	40
YIL073C	21.6183	597	22.2	19.6	5
YDL173W	21.6167	599	#N/A	#N/A	#N/A
YCR060W	21.6167	598	23.8	20.8	5
YIL092W	21.615	601	35.1	24.5	10
YDR384C	21.615	600	31.8	22.8	5
YKL222C	21.615	602	17.8	26.4	5
YER039C-A	21.6133	603	#N/A	#N/A	#N/A
YNL311C	21.61	604	30.1655	27.903	145
YJR062C	21.6075	605	27.4	31.4	5
YNL196C	21.605	606	33	26.4	5
YPL036W	21.6	607	31.2	26.08	20
YGL085W	21.5967	609	#N/A	#N/A	#N/A
YDR338C	21.5967	608	24.6	22.8	5
YLR393W	21.595	611	23.2	20.6	5
YDR096W	21.595	610	24	26.4	30
YHR124W	21.5933	612	33.528	25.3412	125
YOR280C	21.5933	614	24.8	22	5
YNL326C	21.5933	613	19.8	26.12	25
YDR223W	21.59	615	26.8431	25.9048	102
YMR278W	21.59	617	25	31.2	5
YLR080W	21.59	616	18.8	25.2222	25
YLR392C	21.585	618	#N/A	#N/A	#N/A
YML111W	21.5825	619	26.4	29.6	5
YOR324C	21.58	621	36.4	24	5
YOL039W	21.58	620	30.5143	24.1538	35
YAL060W	21.5767	622	22.2	28.4	5
YDR444W	21.575	624	27.3	22.7	10
YDR508C	21.575	625	28.8	24.2	5
YCR030C	21.575	623	21	20.8	5
YGR206W	21.575	626	21.2	21.2	5
YNL092W	21.575	627	27	36.4	5
YLL047W	21.5733	628	37.2	33.2	5
YPL004C	21.5733	629	26.8	28.6	5
YHR139C-A	21.5717	631	#N/A	#N/A	#N/A
YER042W	21.5717	630	24.2	28.4	5
YOR378W	21.57	632	32.2	30	5
YPR126C	21.5683	633	35.2	15.4	5
YBR284W	21.5667	634	23	26.4	5
YOL162W	21.565	635	26.8	32.2	5
YGR016W	21.5633	637	21.6	21.2	5
YCL011C	21.5633	636	21	22.8	5
YLR037C	21.5567	639	#N/A	#N/A	#N/A
YOR013W	21.5567	640	#N/A	#N/A	#N/A
YGR223C	21.5567	638	21	21.8	10
YDR020C	21.555	641	29.175	23.6308	40
YGR138C	21.555	642	21.2	21.2	5
YLR128W	21.5533	643	22	22.8	5
YHR112C	21.5517	644	24.6	22.4	5
YEL017C-A	21.55	645	36	22.8	5
YLR179C	21.55	646	27.6	20.4	5
YLR263W	21.55	647	29.1	25.4222	40
YLR327C	21.54	649	27.1333	25.4444	45
YGL083W	21.54	648	23.6	25.6	10
YOR196C	21.54	650	8.2	22	5
YOR238W	21.5367	651	17	22	5
YLR052W	21.535	652	25.8	29.6	5
YBR178W	21.53	653	29.2	27	5
YGR241C	21.53	654	23	21.8	10
YHR158C	21.525	658	27.475	24.0875	40
YDR257C	21.525	656	27.0889	25.9111	45
YHR008C	21.525	657	26.8076	25.6695	582
YAL018C	21.525	655	27.6	28.4	5
YNL299W	21.525	659	18.4	22.8	5
YGL208W	21.52	660	31.104	26.4667	125
YGR221C	21.52	661	21.6	21.8	10
YOL101C	21.515	664	27	22.2	5
YBR027C	21.515	662	31.2	29.4	5
YJR096W	21.515	663	19.4	28.4	5
YFL044C	21.5133	665	22.8	19.6	5
YER046W-A	21.51	668	#N/A	#N/A	#N/A
YGL139W	21.51	669	21.4	20.4	5
YAL049C	21.51	666	24.6	28.4	5
YAR029W	21.51	667	21.6	28.4	5
YFL063W	21.5083	670	29.2	19.6	5
YGL261C	21.5067	672	19.4	21.2	5
YDL171C	21.5067	671	30.64	35.6222	25
YBR215W	21.505	673	44.4	27	5
YLR211C	21.5033	675	24.8	20.4	5
YDL167C	21.5033	674	27.6	28.2	5
YMR042W	21.5033	676	28	31.6	10
YGR052W	21.4983	677	20.8	25.2	5
YHR185C	21.4967	678	42.8	32.2	5
YDR206W	21.495	679	22.4	25.6	5
YPL264C	21.4933	683	28.2	19.8	5
YOR334W	21.4933	682	30.8	30	5
YGR129W	21.4933	680	21.2	21.2	5
YMR216C	21.4933	681	29.2	31.2	5
YDR261C	21.49	684	19.8	29	5
YBL091C-A	21.4867	685	25.2	26.4	5
YPR195C	21.485	686	30	15.4	5
YCR102C	21.4833	688	29.6	15.4	5
YDR256C	21.4833	689	28.9556	28.2545	45
YBL070C	21.4833	687	20.2	25.6	10
YJR142W	21.4833	690	18.8	28.4	5
YML100W-A	21.48	691	#N/A	#N/A	#N/A
YOR032C	21.4767	693	23.2	24	5
YBR227C	21.4767	692	20	29.6	10
YPR076W	21.475	695	23	18.8	5
YNL128W	21.475	694	28.6	36.4	5
YCL064C	21.4733	696	31.8	27.24	25
YGR043C	21.4733	697	25.2	25.2	5
YJL130C	21.47	698	24	25.6	5
YML083C	21.4667	699	30.2	31.6	10
YNR032W	21.4667	700	21.6	36.4	5
YDR139C	21.465	701	27.2	22.8	5
YDR006C	21.4633	703	37.3783	27.736	764
YOL085C	21.4633	704	26.6	19.8	5
YAL059W	21.4633	702	29.6	28.4	5
YIL163C	21.46	706	28.2	23.6	5
YGL087C	21.46	705	21.3333	25.3	30
YEL068C	21.4575	707	23.6	28.4	5
YOR316C	21.4567	711	34	24	5
YLR074C	21.4567	709	43.8	33.2	5
YLR329W	21.4567	710	24	20.6	5
YJL204C	21.4567	708	20.28	25.92	25
YER124C	21.455	712	27.6	20.4	5
YFR018C	21.4533	714	29.2	19.6	5
YDR541C	21.4533	713	22	15.4	5
YOR118W	21.4533	716	27.04	25.3619	25
YHL012W	21.4533	715	21.2	21.2	5
YPL208W	21.45	718	31.1556	24.8889	45
YLL016W	21.45	717	27	28.4	5
YJL089W	21.4467	720	17.4	18.8	5
YBR241C	21.4467	719	23.8	29.6	10
YDR337W	21.445	722	32.28	29.48	25
YBL069W	21.445	721	17.8	25.6	10
YER121W	21.4417	723	27	20.4	5
YFL027C	21.4417	724	24.2	19.6	5
YLR122C	21.44	725	43.2	33.2	5
YLR152C	21.44	726	25	22.8	5
YKR051W	21.435	727	25.4	29	5
YAL065C	21.4333	728	21.6	28.4	5
YOR215C	21.4317	729	24.4	22	5
YPR128C	21.43	733	23.4	15.4	5
YGR011W	21.43	730	28.2	27.94	30
YGR053C	21.43	731	27.4	28	5
YJL007C	21.43	732	27.4	31.4	5
YMR139W	21.4267	734	21.4	20.8	5
YBR012C	21.42	735	28.6	29.4	5
YJL078C	21.42	736	24.2	28.6	5
YKL085W	21.42	737	20.04	26.2889	25
YGR019W	21.4183	739	24.4	21.2	5
YEL023C	21.4183	738	20.6	22.8	5
YOR305W	21.4175	740	#N/A	#N/A	#N/A
YLL059C	21.4167	743	29.6	22.2	5
YCR069W	21.4167	742	23	20.8	5
YAL061W	21.4167	741	28.2	28.4	5
YNR022C	21.4167	744	30.8	36.4	5
YMR062C	21.415	745	#N/A	#N/A	#N/A
YDR380W	21.4117	746	30.7765	22.4824	85
YCL006C	21.41	747	#N/A	#N/A	#N/A
YDL091C	21.41	748	30.4167	25.64	24
YNR033W	21.41	751	32.6	28	10
YDR304C	21.41	749	29.32	30.12	25
YGL234W	21.41	750	13.8	21.4	5
YBL078C	21.4067	752	30.7462	27.7154	130
YML123C	21.4067	753	23.5333	26.7111	45
YGR225W	21.405	756	29.1	27.05	20
YDR244W	21.405	754	28.32	26.6571	25
YEL041W	21.405	755	24.8	28.4	5
YDR321W	21.4033	757	31.84	26.6571	25
YER119C	21.4025	758	31.2	20.4	5
YOR337W	21.4025	759	35	30	5
YMR233W	21.4017	760	35.2	31.2	5
YAL064C-A	21.4	761	#N/A	#N/A	#N/A
YDL115C	21.4	762	38.08	26.7111	25
YKL212W	21.4	763	15.8947	25.64	19
YJR126C	21.3975	764	27.2	28.4	5
YCR071C	21.3967	765	28.48	21.36	25
YLR073C	21.3933	766	#N/A	#N/A	#N/A
YBR204C	21.39	769	#N/A	#N/A	#N/A
YOR365C	21.39	773	35.4	30	5
YDR313C	21.39	771	32.3225	28.0697	245
YJR039W	21.39	772	25	22.7	10
YBL056W	21.39	767	24.4	25.6	10
YBR032W	21.39	768	26.6	29.4	5
YDL243C	21.39	770	21.8	26.4	5
YAL044C	21.3867	774	19	28.4	5
YMR206W	21.385	775	31.8	31.2	5
YDR374C	21.3833	776	27	22.8	5
YDR107C	21.3817	777	24.7	29.6	10
YGR210C	21.38	778	25	22.2	5
YMR121C	21.38	779	22.28	26.1795	25
YIL010W	21.3767	781	32.875	24.64	24
YDL174C	21.3767	780	30.6	28.2	5
YHR180W	21.3733	782	30	32.2	5
YDR066C	21.37	783	27.4667	28.4667	15
YMR158W	21.3683	784	30.8	29.6	5
YMR075C-A	21.3667	786	#N/A	#N/A	#N/A
YDR043C	21.3667	785	31.6	26.4	5
YGL096W	21.365	788	32.9818	22.0471	55
YJR150C	21.365	789	26	28.4	5
YDL201W	21.365	787	24.2	28.4	5
YKL081W	21.365	790	20	25.2	5
YEL014C	21.3633	793	26.4	22.8	5
YDR476C	21.3633	792	21.6	24.2	5
YDL183C	21.3633	791	23.6	28.2	5
YOL037C	21.3625	794	25.4	30	5
YGR131W	21.36	795	#N/A	#N/A	#N/A
YHR209W	21.3583	796	22.6	22.8	5
YPL179W	21.3567	800	30.4	19.8	5
YGR127W	21.3567	797	21.2	21.2	5
YGR212W	21.3567	798	21.2	21.2	5
YOL063C	21.3567	799	26.8	30	5
YOR012W	21.355	802	31.2	22.8	5
YJL067W	21.355	801	16.8	32.2	5
YPL134C	21.3533	804	25.4	29.6	5
YLR278C	21.3533	803	16.8	21.4	5
YGR205W	21.35	807	#N/A	#N/A	#N/A
YPL257W	21.35	808	31.6	19.8	5
YDL170W	21.35	806	28.5111	28.5556	45
YBR014C	21.35	805	22.8	29.4	5
YBR150C	21.3467	809	32.2	28	5
YDL089W	21.345	810	26.2	24.2	5
YOR185C	21.345	811	18.6	22	5
YBR185C	21.34	812	30.5385	28.6	65
YHL045W	21.34	814	21.2	21.2	5
YDR453C	21.34	813	27.76	29.68	25
YLR042C	21.34	815	24.4	33.2	5
YNL116W	21.34	816	23	36.4	5
YDR326C	21.3375	817	29.7333	26.78	30
YKL117W	21.3333	819	24.6	25.2	5
YDR272W	21.3333	818	21.4	29	5
YHL042W	21.33	820	17.6	25.6	5
YDR293C	21.3283	821	26.6857	27.5238	105
YNR071C	21.3267	822	25.6	22.2	5
YBR157C	21.325	823	28	21.8	5
YGR039W	21.325	824	17.4	25.2	5
YKL066W	21.3233	828	28.6	20.4	5
YJL172W	21.3233	827	32.2	28	5
YBR294W	21.3233	826	30.24	26.84	25
YMR095C	21.3233	829	29.4	29.6	5
YBL075C	21.3233	825	24.8	25.6	10
YNL176C	21.32	833	#N/A	#N/A	#N/A
YKR069W	21.32	832	31.8	17	5
YNR028W	21.32	834	30.24	31.6	25
YAR027W	21.32	830	24	28.4	5
YDL110C	21.32	831	25.6	31.4	5
YLR118C	21.3167	837	33.2	33.2	5
YDR036C	21.3167	835	19.4	26.4	5
YJR130C	21.3167	836	21.4	32.2	5
YDR019C	21.3133	839	32.8	26.4	5
YMR102C	21.3133	840	27	29.6	5
YDL109C	21.3133	838	22.8	31.4	5
YNR037C	21.3117	841	31.3	28.84	20
YOL041C	21.3117	842	28.5059	26.7882	85
YNL129W	21.31	844	33.825	27.0889	40
YNL316C	21.31	845	31.4	29.6	5
YFL019C	21.31	843	26.8	28.6	5
YMR194W	21.3067	848	30.16	26.3846	25
YKR066C	21.3067	847	24.68	22.4	25
YGL037C	21.3067	846	28.5116	27.8124	946
YOR219C	21.3067	849	20.8	22	5
YNR075W	21.305	851	31.8	22.2	5
YFL014W	21.305	850	29.2	26.6444	25
YPR184W	21.3	856	29.2	15.4	5
YLL024C	21.3	854	25.2	28.4	5
YOL150C	21.3	855	27.8	32.2	5
YBL059W	21.3	852	21.2	25.6	10
YBR271W	21.3	853	20.4	26.4	5
YMR193C-A	21.2975	858	#N/A	#N/A	#N/A
YER024W	21.2975	857	30	28.4	5
YLR395C	21.2967	860	23.2	20.6	5
YLR360W	21.2967	859	28.8333	26.78	30
YPL165C	21.2933	862	35.12	26	25
YNL104C	21.2933	861	25.4	23.6	5
YMR071C	21.2925	863	31.8	17	5
YGR137W	21.29	864	21.2	21.2	5
YMR214W	21.2867	865	30	27.0222	25
YGL259W	21.285	868	22.8	21.2	5
YDR400W	21.285	867	24.36	23.36	25
YBR071W	21.285	866	30.2	29.4	5
YFR053C	21.2833	869	21.4	21.8	10
YGR007W	21.28	872	#N/A	#N/A	#N/A
YCR048W	21.28	871	38.8	20.8	5
YPL202C	21.28	876	35.8	19.8	5
YIL074C	21.28	875	33.4	28.2	5
YGR226C	21.28	873	30.65	27.05	20
YAL042W	21.28	870	27.08	24.6889	25
YHR160C	21.28	874	22.6	22.4	5
YBL064C	21.2767	877	24.4	24.3667	30
YJL116C	21.2767	878	13.8	18.8	5
YLR408C	21.275	879	#N/A	#N/A	#N/A
YBR269C	21.2733	880	27	26.4	5
YOR054C	21.2733	881	18.4	24	5
YOL013C	21.2633	882	32.6919	24.1964	185
YOR223W	21.2633	883	27	22	5
YKR003W	21.26	885	27.8	26.4	5
YGR061C	21.26	884	26.2	28.36	25
YGR034W	21.2567	887	28.8308	26.3291	65
YBR231C	21.2567	886	15.9	29.6	10
YIL125W	21.255	888	26.5539	28.4735	195
YFR006W	21.2533	891	28.4	19.6	5
YFL004W	21.2533	890	23.4	19.6	5
YBR093C	21.2533	889	29.8	28.6	5
YHR127W	21.2517	892	22.6	32.2	5
YLR058C	21.25	893	38.8	33.2	5
YNL190W	21.25	894	23.6	26.4	5
YCL056C	21.2483	895	#N/A	#N/A	#N/A
YJL094C	21.2483	896	29.4	28.6	5
YML119W	21.2467	897	25	29.6	5
YGL108C	21.2433	898	20.6	24.2	5
YGL146C	21.24	899	#N/A	#N/A	#N/A
YOR302W	21.24	901	22.6	19.88	20
YPL120W	21.24	902	24.6	27	5
YGR045C	21.24	900	21.6	25.2	5
YCR099C	21.2367	903	21.4	15.4	5
YDR171W	21.2367	904	26.8	20.6	5
YKL216W	21.2367	905	18.8	26.4	5
YNL255C	21.235	907	32.2	22.8	5
YGR209C	21.235	906	29.5333	24.3556	45
YNL205C	21.2333	910	26.4	26.4	5
YER179W	21.2333	909	22.2667	23.7333	15
YBR286W	21.2333	908	22.6	26.4	5
YOR043W	21.2333	911	13.6	24	5
YER081W	21.2325	912	22.8	28.4	5
YJR078W	21.2317	913	34	32.2	5
YMR221C	21.23	918	#N/A	#N/A	#N/A
YGL154C	21.23	915	27.8	20.4	5
YPL232W	21.23	919	30.52	25.52	25
YLR177W	21.23	916	23.4	20.4	5
YLR432W	21.23	917	26.16	27.9111	25
YBR224W	21.23	914	24.3	29.6	10
YHR047C	21.2275	920	15.8	22.4	5
YCR098C	21.2267	921	29.2	15.4	5
YDR234W	21.225	922	30.15	28.5333	80
YOL158C	21.225	923	20.6	32.2	5
YLR137W	21.2233	925	#N/A	#N/A	#N/A
YEL011W	21.2233	924	24.8	22.2	5
YOL111C	21.2233	926	20.6	22.2	5
YHR022C	21.22	927	21.8	22.4	5
YFR057W	21.2175	928	28.7	27.05	20
YOL027C	21.2167	930	26.7083	26.6868	144
YMR034C	21.2167	929	22.2	31.6	10
YDL037C	21.21	931	34.5333	29.0462	45
YKL178C	21.21	932	27.6	25.6	5
YNL085W	21.21	933	25	23.6	5
YML042W	21.2083	934	29.2	20.8	5
YGR059W	21.205	936	27.0571	25.0667	35
YER132C	21.205	935	21.6	20.4	5
YNL269W	21.205	937	21.8	22.8	5
YOR377W	21.2	938	36.2	30	5
YOR047C	21.1967	939	28.4	24	5
YOR255W	21.195	942	25.8	22	5
YNR067C	21.195	940	28.3809	24.424	105
YOL124C	21.195	941	21	22.2	5
YGR227W	21.1933	943	20.8	21.8	10
YLL015W	21.1917	944	28.9692	26.3294	65
YAR044W	21.19	945	#N/A	#N/A	#N/A
YGR199W	21.19	946	28.24	23.04	25
YOR309C	21.1867	947	27.2	28.4	5
YMR153W	21.1833	948	23	31.6	10
YKR026C	21.1825	949	25.0333	25.7385	60
YNL175C	21.1825	950	25.4	26.4	5
YCR024C	21.1817	952	36.4	26.4	5
YPR160W	21.1817	953	27.2	26.8889	45
YBR006W	21.1817	951	26	29.4	5
YCR091W	21.18	956	27.2	15.4	5
YPR049C	21.18	958	27.12	20.8	25
YDR132C	21.18	957	29.5333	26.4	30
YBR208C	21.18	955	25.4	27	5
YBL054W	21.18	954	19	21.8	10
YOL159C	21.1775	959	27.8	32.2	5
YMR210W	21.1767	963	28.9333	19.7111	15
YOR296W	21.1767	964	30.6	24	5
YGR273C	21.1767	960	22	19.6	5
YJR100C	21.1767	961	27.52	27.96	25
YKR097W	21.1767	962	20.2	28.8	5
YKL011C	21.175	966	24.8	20.4	5
YKL129C	21.175	967	23.2	25.2	5
YGR111W	21.175	965	22.2	32.8	5
YLR303W	21.1733	969	30.2222	22.2	45
YGR194C	21.1733	968	21.2	21.2	5
YLR019W	21.17	972	34.8	33.2	5
YJL170C	21.17	971	21.4	22	5
YAL034C	21.17	970	22	28.4	5
YNL329C	21.1667	977	33.6	22.8	5
YHL047C	21.1667	974	21.2	21.2	5
YJR019C	21.1667	975	30.8	31.4	5
YKL091C	21.1667	976	23.2	25.2	5
YDR259C	21.1667	973	24.1	27.4	10
YOR239W	21.165	978	20	22	5
YMR172C-A	21.16	981	#N/A	#N/A	#N/A
YNL009W	21.16	982	29.5231	25.7077	65
YHR082C	21.16	979	27.32	25.15	25
YLL005C	21.16	980	24.8	28.4	5
YER040W	21.1583	983	22.1863	26.27	483
YBR301W	21.1533	985	#N/A	#N/A	#N/A
YDR371W	21.1533	986	28.4	22.8	5
YMR280C	21.1533	987	33	31.2	5
YAL036C	21.1533	984	25.2	28.4	5
YLR030W	21.1525	988	25.2	22.2	5
YBR065C	21.15	989	30.2	29.4	5
YDL137W	21.15	990	29	31.4	5
YMR177W	21.1475	991	20.8	31.2	5
YNL335W	21.1467	993	32.4	22.8	5
YIL123W	21.1467	992	32	36.4	5
YFL042C	21.145	995	37.56	26.4	25
YNL127W	21.145	996	43.4	36.4	5
YEL006W	21.145	994	26.6889	26.7077	45
YLR099C	21.14	997	36.2	33.2	5
YNL314W	21.1383	998	24.2	22.8	5
YFL046W	21.1367	999	26	19.6	5
YJR061W	21.1367	1000	28.4	31.4	5
YPR196W	21.135	1001	27.2	15.4	5
YJL185C	21.1333	1002	18.6	22	5
YDR185C	21.13	1004	#N/A	#N/A	#N/A
YBR077C	21.13	1003	32	29.4	5
YLR341W	21.13	1005	22.2	20.6	5
YJR119C	21.1283	1007	29.12	26.1556	25
YCL049C	21.1283	1006	23	22.8	5
YGL079W	21.1267	1010	#N/A	#N/A	#N/A
YPR193C	21.1267	1013	22.2	15.4	5
YDR491C	21.1267	1009	27.2	24.2	5
YJR099W	21.1267	1012	28.68	27.96	25
YJL144W	21.1267	1011	18.4	20.6	5
YDR148C	21.1267	1008	18.1778	25.7778	45
YFR024C-A	21.125	1014	32.52	23.4	25
YLR289W	21.125	1016	22.8	21.4	5
YGL028C	21.125	1015	24.2	25.6	10
YBL098W	21.1233	1017	32.6	28.2	5
YNL106C	21.1233	1018	30.0833	27.2	60
YLR185W	21.1225	1019	25.72	23.5172	25
YCL024W	21.12	1020	29.4	22.8	5
YEL067C	21.12	1021	16.8	28.4	5
YDR010C	21.1183	1022	25.8	26.4	5
YOR356W	21.1167	1026	#N/A	#N/A	#N/A
YGR193C	21.1167	1023	20.5185	26.7703	54
YMR316W	21.1167	1025	21.4	29.6	5
YIL119C	21.1167	1024	25.6	36.4	5
YOR248W	21.1133	1027	27.4	22	5
YGL057C	21.1125	1029	#N/A	#N/A	#N/A
YEL071W	21.1125	1028	25	28.4	5
YPR185W	21.1117	1030	28.4963	27.4279	804
YOR240W	21.11	1034	#N/A	#N/A	#N/A
YCR024C-A	21.11	1031	25.9529	22.6941	85
YDL172C	21.11	1032	30.12	27.4444	25
YDR130C	21.11	1033	19.9	29.6	10
YDL129W	21.1083	1035	42.8	31.4	5
YIL173W	21.1083	1036	21.2	23.6	5
YDL177C	21.1067	1037	35.2	28.2	5
YGR026W	21.1067	1039	30.0462	24.0923	65
YML067C	21.1067	1041	29.48	24.6889	25
YMR181C	21.1067	1042	31.6	29.6	5
YKL198C	21.1067	1040	28	26.4	5
YDR409W	21.1067	1038	23.1	25.92	20
YKR035W-A	21.1033	1043	33.9077	25.6154	65
YGR269W	21.1	1046	27.8	17	5
YCR082W	21.1	1044	32.6	26.4	5
YGL049C	21.1	1045	25.4	25.1309	70
YJR109C	21.0983	1047	30.4615	27.7846	65
YJR110W	21.0975	1048	22	32.2	5
YMR246W	21.0967	1049	26.8	31.2	5
YMR275C	21.095	1054	36.32	21.6	25
YDR524C	21.095	1051	29.3333	23.2889	45
YKL054C	21.095	1052	25.6	20.4	5
YDL114W	21.095	1050	31	31.4	5
YMR012W	21.095	1053	27.8	31.6	10
YOR303W	21.0925	1055	23.2	26.3	10
YPL133C	21.09	1059	36.8	27	5
YBL102W	21.09	1056	35.2	28.2	5
YHR114W	21.09	1057	20.8	22.4	5
YJL212C	21.09	1058	18.6	22	5
YFL030W	21.0867	1060	29.7529	22.2941	85
YNL043C	21.085	1061	36.6	36.4	5
YOL152W	21.0833	1062	24.1	20.2	10
YPL186C	21.08	1066	34	19.8	5
YIR014W	21.08	1063	31	25.5	20
YPL051W	21.08	1065	25.4	21.2	5
YNL184C	21.08	1064	22.4	26.4	5
YKR074W	21.0783	1068	27.92	25.8182	25
YLR271W	21.0783	1069	23	21.4	5
YMR315W	21.0783	1070	23.4	29.6	5
YBL094C	21.0783	1067	18.2	25.6	10
YDL112W	21.0775	1071	23.4	31.4	5
YDL023C	21.0767	1072	35.8	21.8	5
YGR236C	21.0767	1074	25.6	21.8	10
YDR286C	21.0767	1073	28.2	26.6571	25
YPL189W	21.0733	1076	29.1	20.3	10
YJR069C	21.0733	1075	31	28.4	5
YOR252W	21.0725	1077	25.4	22	5
YLR449W	21.07	1079	28.6	24.2	25
YNR034W	21.07	1080	27.1385	24.2845	65
YBL013W	21.07	1078	22.2	21.8	10
YDL242W	21.0667	1081	29.4	28.4	5
YER183C	21.0667	1082	24.75	24.35	20
YLR133W	21.065	1083	30.2	22.8	5
YFR030W	21.0633	1084	25.6	28.6	5
YKL102C	21.0617	1085	27	25.2	5
YFR056C	21.06	1086	20.4	21.8	10
YOR321W	21.0583	1087	32.2667	25.9077	45
YKR011C	21.0567	1088	27.2	26.4	5
YGR256W	21.055	1089	27.2	17	5
YPL245W	21.055	1091	28.8	19.8	5
YHR035W	21.055	1090	22	22.4	5
YBR043C	21.0533	1092	38.2	29.4	5
YOR114W	21.0533	1094	24.2	24.7333	15
YIL122W	21.0533	1093	21.0667	23.7333	15
YFR043C	21.0525	1095	27.6667	21.2	30
YGR207C	21.05	1096	#N/A	#N/A	#N/A
YMR133W	21.05	1099	31	18.8	5
YJL112W	21.05	1097	25.8	18.8	5
YKL142W	21.05	1098	24.4	25.2	5
YCL069W	21.0483	1100	20.6	22.8	5
YCR085W	21.0483	1101	23.6	26.4	5
YDR071C	21.0475	1102	20	20.8	5
YGR055W	21.0467	1103	22.56	26.45	25
YDR513W	21.045	1104	30.6	24.2	5
YBR228W	21.0433	1105	25.4	24.0889	40
YJL214W	21.0433	1106	18.2	22	5
YNR040W	21.0417	1107	28.6	36.4	5
YMR215W	21.04	1110	42.6	31.2	5
YOR328W	21.04	1111	39.2	30	5
YBL019W	21.04	1108	27.7	27.05	20
YHR044C	21.04	1109	25.72	25.15	25
YGR183C	21.0383	1112	21.2	21.2	5
YJR003C	21.0383	1113	20	20.8	5
YKR050W	21.0383	1114	16.6	29	5
YFR015C	21.0375	1115	32.8154	25.7846	65
YER142C	21.0367	1116	19	20.4	5
YBR172C	21.035	1117	31.32	26.7333	25
YBL107C	21.0333	1119	35.4	28.2	5
YDR233C	21.0333	1120	29.8462	25.7529	65
YJR148W	21.0333	1121	25	28.4	5
YBL096C	21.0333	1118	24	28.2	5
YLR428C	21.0317	1123	27.52	27.9111	25
YDR035W	21.0317	1122	25.2	26.4	5
YER128W	21.03	1124	#N/A	#N/A	#N/A
YGL157W	21.03	1126	#N/A	#N/A	#N/A
YNL011C	21.03	1127	27.1	24.5	10
YFL021W	21.03	1125	25.096	25.1415	125
YNL146W	21.03	1128	21.6	36.4	5
YDR436W	21.0283	1129	24.2	22.8	5
YEL009C	21.0267	1130	27.2678	25.5424	2024
YFL054C	21.025	1132	24	19.6	5
YLR328W	21.025	1135	22.8	20.6	5
YLR258W	21.025	1134	21.4	21.4	5
YCL050C	21.025	1131	21.8	22.8	5
YKL127W	21.025	1133	23	25.2	5
YGL153W	21.0233	1136	24.6	20.4	5
YPR098C	21.0233	1137	18.4	18.8	5
YDL036C	21.02	1138	41	21.8	5
YGR239C	21.02	1141	28.6	28	5
YLR178C	21.02	1142	20.8	20.4	5
YDR305C	21.02	1140	23	29	5
YOR161C	21.02	1143	22.9	29.3	10
YDL156W	21.02	1139	21.8	28.2	5
YMR201C	21.0175	1144	30.2	31.2	5
YNR007C	21.0175	1145	31.6	36.4	5
YMR316C-A	21.0167	1149	#N/A	#N/A	#N/A
YOR291W	21.0167	1150	41.8	24	5
YOR345C	21.0167	1151	31	23.6	5
YBR007C	21.0167	1146	34.08	27.5778	25
YIL159W	21.0167	1148	25	23.6	5
YBR025C	21.0167	1147	21	29.4	5
YJL169W	21.015	1153	28	22	5
YCR107W	21.015	1152	27.5544	25.707	285
YDR265W	21.0133	1154	26.84	28.08	25
YOL103W	21.0133	1155	19.4	22.2	5
YIL067C	21.0117	1156	16.4	28.2	5
YLR326W	21.01	1158	30.8	20.6	5
YGR173W	21.01	1157	21.2	21.2	5
YNL249C	21.0083	1159	22.2	22.8	5
YHR155W	21.0075	1160	19.4	22.4	5
YKL103C	21.0067	1162	22.8	25.2	5
YGR079W	21.0067	1161	22.6	29.3	10
YBR169C	21.005	1163	26.4	28	5
YFR041C	21.0033	1164	19.8	21.8	10
YNL274C	21.0033	1165	28.8	32.2	5
YER055C	21	1167	28.4	22.8	5
YGL258W	21	1168	23.6	21.2	5
YDR093W	21	1166	22.9333	25.15	15
YIL050W	20.9983	1169	25	19.6	5
YJL119C	20.9967	1171	22	18.8	5
YFR012W	20.9967	1170	26.5333	25	15
YOR003W	20.9967	1172	22.88	23.8	25
YBR217W	20.995	1173	26.2	27	5
YPR037C	20.995	1175	27.6	28.6	5
YDL231C	20.995	1174	24.6	28.4	5
YBR205W	20.9933	1176	33.8	27	5
YMR019W	20.9933	1177	30.2	31.6	10
YHL043W	20.9917	1178	21.2	21.2	5
YKR020W	20.9917	1179	32.037	32.1765	81
YKL183W	20.99	1180	24.2	25.2	5
YNL108C	20.99	1182	26.8	36.4	5
YKR044W	20.99	1181	18	26.4	5
YIR034C	20.9883	1183	19.6	17	5
YNL252C	20.9867	1185	28.8588	22.8823	85
YGR096W	20.9867	1184	21.64	28.36	25
YOR084W	20.985	1188	35.4	24	5
YOL043C	20.985	1187	26.2	30	5
YGR084C	20.985	1186	24.6	32.8	5
YBR019C	20.9833	1189	31.4	29.4	5
YOR078W	20.9833	1190	25	24	5
YOR040W	20.9817	1191	10.8	24	5
YIL089W	20.98	1194	37	27.4444	25
YDL062W	20.98	1192	35	26.7333	25
YDR198C	20.98	1193	28.4	25.5333	45
YKL071W	20.9783	1195	26.4	20.4	5
YNL191W	20.9783	1196	17.2	26.4	5
YDL222C	20.9767	1197	28.625	22.92	24
YER106W	20.9767	1198	24.8	20.4	5
YNL077W	20.9767	1199	28	36.4	5
YOR228C	20.9767	1200	16.4	22	5
YJR113C	20.975	1201	34.2235	25.4353	85
YER089C	20.9733	1202	21.8	23.7333	15
YJL145W	20.9717	1203	19	20.6	5
YKR072C	20.97	1205	36.22	24.248	100
YOR094W	20.97	1206	32.6	24	5
YCL023C	20.97	1204	31.7	28.5	10
YOR108W	20.97	1207	26.04	26.45	25
YLR390W	20.9683	1208	23.2	24.35	20
YER066W	20.9667	1209	#N/A	#N/A	#N/A
YJL103C	20.9667	1211	27.8	19.6	5
YOR090C	20.9667	1213	28	24	5
YIL162W	20.9667	1210	25.4	23.6	5
YJR083C	20.9667	1212	26.2	32.2	5
YPR127W	20.965	1214	19.8	15.4	5
YPL167C	20.9633	1216	29.04	26.24	25
YIL007C	20.9633	1215	22	28.2	5
YDR097C	20.9617	1217	30.65	25.85	20
YCL026C	20.96	1218	#N/A	#N/A	#N/A
YDR425W	20.96	1220	29.6	22.8	5
YCR006C	20.96	1219	24	22.8	5
YEL065W	20.96	1221	18	28.4	5
YPL145C	20.9567	1223	34	27	5
YHR018C	20.9567	1222	22.4923	27.7077	65
YGR122C-A	20.955	1225	#N/A	#N/A	#N/A
YNL040W	20.955	1227	36.2	29.4	5
YGR201C	20.955	1226	38	32.2	5
YBR018C	20.955	1224	27	29.4	5
YKL179C	20.9533	1229	28.65	26.4	20
YIR016W	20.9533	1228	30.3158	31.3947	38
YLR267W	20.95	1230	28.4	21.4	5
YML089C	20.9467	1231	32	33.2	5
YGL257C	20.945	1232	24	21.2	5
YOL025W	20.945	1233	29.4	26.5111	45
YDR099W	20.9433	1234	31.0737	25.2526	95
YPL078C	20.9433	1237	27.4828	23.0667	29
YKR056W	20.9433	1235	22.8	27.4	10
YMR247C	20.9433	1236	23.6	31.2	5
YLR307W	20.9417	1238	19.4	21.4	5
YML068W	20.9417	1239	24	28.4	5
YKL062W	20.94	1242	27.2	20.4	5
YDR351W	20.94	1241	29.2	22.8	5
YPL047W	20.94	1244	36.0118	29.5412	85
YPR042C	20.94	1245	20.8	18.8	5
YDR007W	20.94	1240	26	23.6	5
YMR262W	20.94	1243	31.8	31.2	5
YOR268C	20.9383	1246	23.2	20.8	5
YBR176W	20.9367	1247	34.6	27	5
YOR011W	20.9367	1248	33.16	25.9556	25
YPR021C	20.9367	1249	31.3882	26.9429	85
YOL019W	20.9333	1250	29.8	30	5
YLR224W	20.9317	1252	31.2	20.4	5
YJR153W	20.9317	1251	27.4	28.4	5
YEL048C	20.93	1254	#N/A	#N/A	#N/A
YIR030C	20.93	1255	32.4	20.8	5
YNR033W	20.93	1256	32.6	28	10
YOR339C	20.93	1257	33.8	30	5
YPL127C	20.93	1258	28.2889	25.8	45
YCL076W	20.93	1253	23	28.8	5
YOR091W	20.9275	1259	32.4	24	5
YCR043C	20.9267	1260	26.4	26.4	5
YNR013C	20.9267	1263	34	36.4	5
YLL053C	20.9267	1262	30.4	33.2	5
YDR074W	20.9267	1261	13.8	20.8	5
YFL043C	20.9233	1264	#N/A	#N/A	#N/A
YLR012C	20.9233	1265	35	33.2	5
YNR070W	20.92	1268	#N/A	#N/A	#N/A
YGR275W	20.92	1267	31.4	17	5
YGL165C	20.92	1266	30.2444	25.4222	45
YPL040C	20.92	1269	30.925	26.5539	40
YDR502C	20.9183	1270	23.8	23.7333	15
YNL010W	20.9183	1271	18.8	29.4	5
YOR071C	20.9167	1274	33.2	24	5
YFR035C	20.9167	1272	20	21.8	10
YML005W	20.9167	1273	25	31.6	10
YDL218W	20.915	1276	27.6	28.4	5
YEL049W	20.915	1277	25.4	28.4	5
YAL051W	20.915	1275	24	28.4	5
YHR207C	20.915	1278	21.12	25.5333	25
YJR020W	20.915	1279	20.2	31.4	5
YPL216W	20.9133	1280	21	19.8	5
YPL046C	20.9125	1282	27.6	21.2	5
YGL062W	20.9125	1281	28.4571	26.1889	70
YIL047C	20.91	1283	13.6	28.2	5
YPR129W	20.9083	1284	21.6	15.4	5
YLR413W	20.9033	1287	25.4	20.6	5
YHL017W	20.9033	1286	21.2	21.2	5
YBR280C	20.9033	1285	26.2	28	5
YKL047W	20.9025	1288	24.4	20.4	5
YBR045C	20.9017	1289	32	29.4	5
YNL125C	20.9017	1290	25	28	5
YDR186C	20.9	1292	34	20.6	5
YEL010W	20.9	1293	34	22.8	5
YMR189W	20.9	1294	41.6	31.2	5
YCR020C	20.9	1291	21.4	22.8	5
YMR219W	20.9	1295	20.28	23.1778	25
YNL094W	20.9	1296	29.8	36.4	5
YER108C	20.8967	1297	#N/A	#N/A	#N/A
YHR097C	20.8967	1298	26.8	25.15	25
YJL068C	20.8967	1299	25.6	32.2	5
YOL014W	20.895	1300	33.56	27.6444	25
YBR046C	20.8933	1301	28.56	24.5333	25
YHR157W	20.8933	1302	26.72	25.15	25
YIL035C	20.8933	1303	18	19.6	5
YOR178C	20.8933	1304	23.3	29.3	10
YCR102W-A	20.8917	1305	#N/A	#N/A	#N/A
YPL176C	20.89	1309	33.8	19.8	5
YMR251W	20.89	1308	30.0588	26.0118	34
YKL075C	20.89	1307	25	25.2	5
YGL181W	20.89	1306	19.8	20.4	5
YHR168W	20.8867	1310	33.9765	25.0706	85
YOR253W	20.8867	1314	29.2	22	5
YNL083W	20.8867	1313	28.16	26.08	25
YJL036W	20.8867	1311	34	32.2	5
YLR142W	20.8867	1312	23.4	22.8	5
YIL110W	20.885	1315	#N/A	#N/A	#N/A
YPR089W	20.885	1317	17.8	18.8	5
YOR152C	20.885	1316	21.8	32.8	5
YGR279C	20.8833	1318	27.4	20.64	25
YNL044W	20.8833	1319	29.36	25.5778	25
YIL155C	20.8825	1320	23.76	26.1111	25
YOR320C	20.88	1322	28.8	24	5
YML052W	20.88	1321	20.6	31.6	10
YOR380W	20.8767	1324	30.8	30	5
YDR218C	20.8767	1323	21.8	25.6	5
YAL055W	20.875	1325	27	28.4	5
YNL194C	20.875	1326	19	26.4	5
YBR233W	20.8733	1327	24	29.6	10
YCR106W	20.87	1329	29.057	25.2919	263
YBR264C	20.87	1328	23	29.6	10
YGL151W	20.8667	1330	26.8	20.4	5
YPR093C	20.8667	1333	22.6	18.8	5
YJL037W	20.8667	1331	35.4	32.2	5
YLL058W	20.8667	1332	27.2	33.2	5
YGR031W	20.865	1334	#N/A	#N/A	#N/A
YLR365W	20.8633	1336	23.8	23.7333	15
YIL157C	20.8633	1335	21.7954	25.3385	44
YLR437C	20.8633	1337	21.48	27.9111	25
YKR032W	20.8625	1338	19.4	26.4	5
YPR156C	20.8617	1339	26.9538	22.1077	65
YDR319C	20.86	1340	#N/A	#N/A	#N/A
YMR300C	20.86	1342	28	22.8	5
YLR454W	20.86	1341	23.96	27.9111	25
YNL046W	20.86	1343	24.8	36.4	5
YLR146C	20.8575	1344	27.6	28.4	5
YHR198C	20.8567	1345	#N/A	#N/A	#N/A
YLR204W	20.855	1346	25.8	20.4	5
YJL117W	20.8533	1347	21.4	18.8	5
YPR004C	20.85	1350	30.48	25.4546	25
YJR115W	20.85	1349	35.8	32.2	5
YER044C-A	20.85	1348	20.4	28.4	5
YMR283C	20.8483	1352	31.84	21.32	25
YJR001W	20.8483	1351	21.2	31.4	5
YER001W	20.8475	1353	30.4667	26.5778	45
YMR081C	20.8467	1356	23.4	17	5
YMR253C	20.8467	1357	42.4	31.2	5
YMR056C	20.8467	1355	25.2773	24.5105	119
YLR352W	20.8467	1354	22.65	24.9818	40
YOL056W	20.845	1360	30.0444	25.6	45
YDR090C	20.845	1358	24.95	27.6	20
YHR110W	20.845	1359	15.6	22.4	5
YJL038C	20.8433	1361	#N/A	#N/A	#N/A
YHR126C	20.84	1363	#N/A	#N/A	#N/A
YNL214W	20.84	1365	30.8	26.4	5
YIL059C	20.84	1364	32.4	28.2	5
YDR515W	20.84	1362	25.5	24.35	20
YLR416C	20.8383	1366	19.2	20.6	5
YJL107C	20.8367	1369	34.6	18.8	5
YLL021W	20.8367	1370	31.4	28.4	5
YLR164W	20.8367	1371	25.2	22.8	5
YIL071C	20.8367	1368	27.2	28.2	5
YER054C	20.8367	1367	24.2	28.4	5
YLR136C	20.835	1373	31.75	24.992	100
YHR038W	20.835	1372	23.8	22.4	5
YDR065W	20.8333	1375	#N/A	#N/A	#N/A
YCR105W	20.8333	1374	26.4667	27.2444	45
YIL088C	20.8325	1376	23.8	19.6	5
YGL081W	20.8317	1377	20.6	25.6	10
YOR381W	20.83	1379	23.8	30	5
YBR275C	20.83	1378	22	28	5
YJL100W	20.8283	1380	23.2	18.8	5
YHR016C	20.8267	1381	28.675	24.0615	40
YNL202W	20.8267	1382	30.6889	29.7538	45
YLR003C	20.825	1383	26.6	33.2	5
YJL042W	20.8217	1384	29.7176	22.8235	85
YMR064W	20.82	1386	20	17	5
YFR054C	20.82	1385	18.4	21.8	10
YGL039W	20.8183	1387	22.8	25.6	10
YNL297C	20.8167	1390	28.2	22.8	5
YJR131W	20.8167	1389	27.6	28.4	5
YGR142W	20.8167	1388	25.7	29.25	20
YOR342C	20.8167	1391	23.6	30	5
YNL029C	20.815	1392	34	29.4	5
YOR028C	20.8133	1395	27.4	24	5
YIL114C	20.8133	1393	35.6	36.4	5
YML055W	20.8133	1394	27.4	31.6	10
YDR512C	20.8125	1396	23.0286	26.5454	35
YLR444C	20.8125	1397	21.88	27.9111	25
YPR001W	20.8117	1399	30.4667	23.9778	45
YFL047W	20.8117	1398	19.4	19.6	5
YDR420W	20.81	1400	27.4	22.8	5
YNR049C	20.81	1403	36.6	36.4	5
YER184C	20.81	1401	21.2	22.7	10
YGL004C	20.81	1402	17.2	25.6	10
YJR095W	20.8083	1404	28.95	27.04	20
YKR099W	20.8067	1405	34.7143	27.9111	35
YLR150W	20.8067	1406	24.2083	24.68	24
YMR302C	20.8067	1407	20.4	22.8	5
YLR461W	20.805	1410	29.96	27.9111	25
YJL049W	20.805	1409	28	32.2	5
YDR111C	20.805	1408	19.7	29.6	10
YCL026C-A	20.8033	1411	27.4	20.8	5
YOR005C	20.8033	1414	28.2	22.8	5
YML017W	20.8033	1412	27.1667	23.3333	30
YOL007C	20.8033	1413	19.52	23.24	25
YKL148C	20.8025	1415	33.4889	25.8667	45
YGR170W	20.8017	1416	21.2	21.2	5
YBR203W	20.8	1417	28.8	27	5
YJR140C	20.8	1419	31.92	30.4	25
YDR525W-A	20.8	1418	21.16	20.32	25
YKL070W	20.8	1420	18.6	20.4	5
YPR022C	20.7975	1421	32.4	28.6	5
YBR134W	20.7967	1422	32.6	21.8	5
YOR347C	20.7967	1425	32.8	23.9333	45
YGL010W	20.7967	1423	23.2	25.6	10
YJR037W	20.7967	1424	25.2	31.4	5
YMR147W	20.795	1427	36.8	31.6	10
YJL141C	20.795	1426	25.2	28	5
YPR145W	20.7933	1431	26.4	15.4	5
YMR305C	20.7933	1430	32.2	22.8	5
YFR031C-A	20.7933	1429	25.52	26.36	25
YBL095W	20.7933	1428	25.8	28.2	5
YOR100C	20.7867	1435	29.6	25.0667	35
YPL013C	20.7867	1436	21.6	21.2	5
YDR423C	20.7867	1432	26.3035	26.1172	145
YFR055W	20.7867	1433	20.6	21.8	10
YJL073W	20.7867	1434	28.2	32.2	5
YDR418W	20.785	1437	32.2029	26.8798	138
YIR035C	20.785	1438	24.48	25.68	25
YIR043C	20.7833	1439	29	20.8	5
YNL027W	20.7833	1440	26.2	29.4	5
YOL030W	20.7817	1441	29.8	30	5
YPR201W	20.7783	1443	30.2	15.4	5
YOR070C	20.7783	1442	29.2889	28.1556	45
YNL321W	20.7767	1446	37.8	22.8	5
YBL015W	20.7767	1445	29.04	26.34	50
YAL031C	20.7767	1444	14.6	28.4	5
YNR048W	20.7767	1447	14.4	36.4	5
YMR107W	20.775	1448	21.2	29.6	5
YKR106W	20.7733	1449	#N/A	#N/A	#N/A
YDR119W	20.77	1450	29.55	27.5833	40
YMR255W	20.77	1452	31.6	31.2	5
YDR481C	20.77	1451	23.4	24.2	5
YPL221W	20.7667	1455	26.4	19.8	5
YDL197C	20.7667	1453	24.4	28.4	5
YNR018W	20.7667	1454	28	36.4	5
YKL031W	20.7633	1457	25.6	20.4	5
YPR015C	20.7633	1458	22.4	18.8	5
YBR008C	20.7633	1456	32.6	29.4	5
YML106W	20.7617	1460	32.2	29.6	5
YLR281C	20.7617	1459	23	21.4	5
YFL053W	20.76	1462	31.2	19.6	5
YDR314C	20.76	1461	34.36	29.48	25
YOL112W	20.755	1463	32.2	22.2	5
YGR080W	20.7517	1464	17.4	32.8	5
YMR158W-A	20.75	1471	#N/A	#N/A	#N/A
YER134C	20.75	1468	25.2	20.4	5
YOR107W	20.75	1473	31.2909	25.44	55
YDR009W	20.75	1466	27.8	26.4	5
YER129W	20.75	1467	19.8	20.4	5
YAL046C	20.75	1465	26.2	28.4	5
YLR282C	20.75	1470	18.8	21.4	5
YLR059C	20.75	1469	28	33.2	5
YNL157W	20.75	1472	21.6	26.4	5
YPR099C	20.7467	1476	22	18.8	5
YJL178C	20.7467	1475	24.6	22	5
YGR281W	20.7467	1474	21.85	23.76	20
YMR265C	20.745	1477	39.2	31.2	5
YPR006C	20.7433	1479	24	18.8	5
YOR289W	20.7433	1478	25.4	24	5
YKR027W	20.7417	1481	34.6	28	5
YMR172W	20.7417	1482	29.8	28.4	5
YGR089W	20.7417	1480	27	28	5
YLR295C	20.74	1483	24.8	21.4	5
YER103W	20.7383	1484	29.2	20.4	5
YOR325W	20.7383	1485	26.7895	25.5	19
YLR366W	20.7375	1486	29.8286	26.7273	35
YNL318C	20.7367	1491	29.6	22.8	5
YKL051W	20.7367	1489	24.6	20.4	5
YOR163W	20.7367	1492	27.1143	25.0667	35
YLR121C	20.7367	1490	35	33.2	5
YIL108W	20.7367	1488	33.8	36.4	5
YDL162C	20.7367	1487	19.4	28.2	5
YMR086W	20.735	1494	20.8	17	5
YMR317W	20.735	1495	27.4	29.6	5
YBR119W	20.735	1493	22.2	28.6	5
YPL058C	20.7333	1498	25.4	21.2	5
YOL088C	20.7333	1497	23.8	22.2	5
YEL066W	20.7333	1496	22.4	28.4	5
YGR169C	20.73	1499	21.2	21.2	5
YCL012W	20.7283	1500	#N/A	#N/A	#N/A
YDR239C	20.7267	1501	18.4	25.6	5
YOL141W	20.725	1503	29.8	32.2	5
YJL215C	20.725	1502	18.6	22	5
YFL011W	20.7233	1504	23.4	19.6	5
YNL042W	20.7217	1505	30.6	29.4	5
YJL165C	20.72	1506	38.2	28	5
YLL045C	20.72	1507	29.36	24.0256	25
YOL089C	20.72	1508	23.4	22.2	5
YDR018C	20.7183	1509	26.3	25.64	20
YML009c	20.7167	1510	22.5429	28.5818	35
YBL042C	20.715	1511	32.95	27.05	20
YER174C	20.7133	1513	26.6	22.7	10
YBR022W	20.7133	1512	28	29.4	5
YOL016C	20.7133	1514	21.4	29.6	5
YMR183C	20.71	1516	26.6	24.3385	45
YNL117W	20.71	1517	26.1556	27.5333	45
YDR104C	20.71	1515	25.32	28.0857	25
YMR186W	20.7083	1518	26.16	30.56	25
YMR162C	20.7067	1519	31.4	31.2	5
YLL039C	20.705	1520	21.2	28.4	5
YMR137C	20.7033	1523	30.4	20.8	5
YIR032C	20.7033	1522	29	20.8	5
YGR100W	20.7033	1521	23.8	32.8	5
YNL259C	20.7025	1524	25.2	22.8	5
YDR205W	20.7	1525	32	28	5
YDR248C	20.7	1526	33.2286	29.48	35
YMR271C	20.7	1530	30.2	29.6	5
YHL026C	20.7	1527	21.2	21.2	5
YLR149C	20.7	1529	21.8	22.8	5
YJR147W	20.7	1528	28	32.2	5
YPL112C	20.6983	1531	22.6	27	5
YLR356W	20.6967	1535	#N/A	#N/A	#N/A
YCL037C	20.6967	1532	21	22.8	5
YER079W	20.6967	1534	21.2	25.6	5
YDR046C	20.6967	1533	19.8	26.4	5
YMR018W	20.6933	1538	33.3	27.2	30
YGR121C	20.6933	1537	27.4333	25.1667	30
YBL089W	20.6933	1536	26.2	25.6	10
YLR130C	20.6917	1539	24.8	22.8	5
YHR210C	20.69	1543	29.6	22.8	5
YJR048W	20.69	1544	29.1231	23.3385	65
YGR035C	20.69	1541	26.2	25.2	5
YML051W	20.69	1545	32.8	31.6	10
YGR149W	20.69	1542	21.2	21.2	5
YBL011W	20.69	1540	26.95	27.05	20
YMR156C	20.69	1546	29.2	31.2	5
YIL028W	20.6883	1547	20	19.6	5
YPL110C	20.6867	1551	39.4	27	5
YGR018C	20.6867	1548	25.7	28.5	10
YML100W	20.6867	1550	24	29.6	5
YKL086W	20.6867	1549	20	25.2	5
YGR146C	20.685	1552	#N/A	#N/A	#N/A
YNL217W	20.685	1554	24.6	26.4	5
YMR003W	20.685	1553	26.8	31.6	10
YCL009C	20.6833	1555	23.6	22.8	5
YDR263C	20.6825	1556	22.6	29	5
YDR490C	20.6817	1558	33.0095	27.8381	105
YBR297W	20.6817	1557	29.2	26.4	5
YDR112W	20.6775	1559	#N/A	#N/A	#N/A
YNL200C	20.6767	1560	17.6	26.4	5
YNL304W	20.675	1562	31.8	22.8	5
YGL176C	20.675	1561	19.6	20.4	5
YKL211C	20.6733	1565	38.2	26.4	5
YBR125C	20.6733	1563	31.2	28	5
YGL064C	20.6733	1564	27	25.6	10
YLR023C	20.6717	1567	30.6	33.2	5
YJL048C	20.6717	1566	22.6	32.2	5
YER060W-A	20.67	1571	29.2	25.6	5
YDR466W	20.67	1570	30.032	27.6345	125
YBL072C	20.67	1568	27.7182	26.4714	110
YER170W	20.67	1572	23.4	22.7	10
YDR283C	20.67	1569	26.1166	25.8366	995
YGR032W	20.67	1573	27.6	28	5
YKL068W	20.67	1575	24.4	25.6	5
YLR264W	20.67	1576	22.3333	25.8667	15
YJL177W	20.67	1574	19.28	25.9744	25
YER185W	20.665	1577	25.6	24.35	20
YJL132W	20.6633	1579	30.5	24.3	10
YBL049W	20.6633	1578	16.8	21.8	10
YOR271C	20.6617	1580	23.8	28.6	5
YLR035C	20.66	1584	31.2	22.2	5
YDL026W	20.66	1581	29.4	21.8	5
YOR029W	20.66	1585	27.2	24	5
YGR164W	20.66	1582	21.2	21.2	5
YHR136C	20.66	1583	15.6	22.4	5
YBR291C	20.6583	1586	17.2	26.4	5
YJL129C	20.6567	1588	29.15	19.48	20
YDL181W	20.6567	1587	29.0476	26.6786	84
YNL013C	20.6567	1590	25	29.4	5
YKL151C	20.6567	1589	18.8	25.2	5
YIL120W	20.655	1591	18.4	36.4	5
YLR213C	20.6533	1592	23.2	20.4	5
YHL008C	20.6517	1593	21.2	21.2	5
YFR026C	20.65	1595	28.6	17	5
YBR005W	20.65	1594	38.2	28.2	5
YLR173W	20.65	1598	25.8	20.4	5
YGL164C	20.65	1596	25.6	20.4	5
YLR050C	20.65	1597	32	29.6	5
YPR100W	20.65	1600	25.1647	24.8706	85
YNR074C	20.65	1599	16.8	22.2	5
YGR107W	20.6467	1602	27.0857	25.0667	35
YDR316W	20.6467	1601	16.8	29	5
YHR009C	20.645	1605	#N/A	#N/A	#N/A
YCR023C	20.645	1603	32	22.8	5
YLR001C	20.645	1606	43.6	33.2	5
YDR329C	20.645	1604	22.8	29	5
YFL049W	20.6433	1607	32	25	15
YLR188W	20.6433	1608	28.84	29.12	25
YNL143C	20.6433	1609	25.4	36.4	5
YNR025C	20.6417	1610	31.8	36.4	5
YBL009W	20.64	1611	29.95	27.05	20
YJL132W	20.6383	1612	30.5	24.3	10
YMR320W	20.6375	1613	32.4	29.6	5
YOR027W	20.6367	1616	36.8	24	5
YLR306W	20.6367	1615	24	21.4	5
YDL223C	20.6367	1614	18.6	28.4	5
YDR124W	20.635	1617	35.35	27.85	20
YML120C	20.635	1619	31.1882	26.4	85
YPR061C	20.635	1621	21.8	18.8	5
YOR111W	20.635	1620	27.9636	25.1357	55
YKL106W	20.635	1618	26.2083	26.2889	24
YGR287C	20.6333	1624	#N/A	#N/A	#N/A
YKL061W	20.6333	1625	#N/A	#N/A	#N/A
YBR212W	20.6333	1622	27.4	27	5
YER144C	20.6333	1623	20.2	21.8	10
YPL067C	20.6325	1627	30.8	21.2	5
YHR106W	20.6325	1626	24.16	26.28	25
YJL216C	20.63	1629	#N/A	#N/A	#N/A
YHR061C	20.63	1628	24.4	22.4	5
YNL034W	20.6283	1631	32.52	28.56	25
YMR234W	20.6283	1630	31.8	31.2	5
YAL030W	20.6267	1632	25.4	28.4	5
YML037C	20.6267	1633	20.8	31.6	10
YPL200W	20.625	1636	30.2	19.8	5
YFL026W	20.625	1634	27	19.6	5
YIL111W	20.625	1635	27.8	24.35	20
YGR144W	20.6233	1638	21.2	21.2	5
YBL066C	20.6233	1637	22.2	25.6	10
YDL237W	20.62	1639	#N/A	#N/A	#N/A
YNL288W	20.62	1641	35.9778	25.0667	45
YOR177C	20.62	1642	32.2	28.36	25
YPL034W	20.62	1644	29	28.6	5
YJL151C	20.62	1640	27.4	28	5
YOR351C	20.62	1643	26.6	30	5
YBR075W	20.6167	1645	#N/A	#N/A	#N/A
YFL034W	20.6167	1647	25.7143	27.4769	35
YDL219W	20.6167	1646	23.6	28.4	5
YPL224C	20.615	1649	20.8	20.8	5
YBL028C	20.615	1648	7.6	21.8	10
YML084W	20.61	1653	36.2	33.2	5
YER030W	20.61	1650	28.8	28.4	5
YGR196C	20.61	1651	21.2	21.2	5
YLR261C	20.61	1652	20.6	21.4	5
YPR065W	20.61	1654	18	18.8	5
YIR038C	20.6067	1655	19.8	17	5
YLR343W	20.6067	1656	23	28.4	5
YFL041W	20.605	1657	23.4	19.6	5
YJL200C	20.605	1658	30.0154	25.6	65
YPR084W	20.605	1660	20.2	18.8	5
YOR225W	20.605	1659	23.6	22	5
YLR171W	20.6033	1662	26.4	20.4	5
YGL161C	20.6033	1661	21.6	20.4	5
YKR073C	20.6	1665	39.16	25.1111	25
YNL268W	20.6	1668	34.4	25.4	25
YLR384C	20.6	1667	27.5	22.7	10
YKL044W	20.6	1664	22.2	20.4	5
YLR284C	20.6	1666	20.2	21.4	5
YOR214C	20.6	1669	19	22	5
YDR282C	20.6	1663	17	29	5
YOL117W	20.5983	1672	30.8	22.2	5
YDR003W	20.5983	1670	22.4	26.4	5
YKL030W	20.5983	1671	19.2	28.4	5
YGR238C	20.5967	1673	26.4	28	5
YPR009W	20.595	1675	25.2	18.8	5
YCL048W	20.595	1674	21	22.8	5
YDR030C	20.5933	1676	28.6	26.4	5
YBR090C-A	20.5925	1677	#N/A	#N/A	#N/A
YMR159C	20.5925	1678	35.2	31.2	5
YBR010W	20.59	1679	38	29.4	5
YLR334C	20.59	1680	23.2	20.8	5
YML099C	20.59	1681	29.6	28.7111	45
YIL024C	20.5867	1683	31.7333	25	15
YMR002W	20.5867	1684	36.4	31.6	10
YER176W	20.5867	1682	28.2333	26.78	30
YIL012W	20.585	1687	27.8	19.6	5
YCR073C	20.585	1685	26.25	24.52	20
YDL048C	20.585	1686	22.8	21.8	5
YMR087W	20.5833	1690	22.8	17	5
YDR383C	20.5833	1689	27.4	22.8	5
YAR042W	20.5833	1688	26.4	28.4	5
YJL133W	20.5825	1691	22.75	25.48	20
YNL270C	20.58	1697	30.6	22.8	5
YKL023W	20.58	1694	24.8	20.4	5
YKL194C	20.58	1695	30.8	28	5
YFR045W	20.58	1692	22.4	21.8	10
YLL051C	20.58	1696	32.4	33.2	5
YJL055W	20.58	1693	23.2	32.2	5
YMR145C	20.5783	1698	28.2667	26.9143	90
YKL098W	20.5775	1699	35.2	25.2	5
YJR011C	20.5767	1700	30.4	31.4	5
YML057W	20.5767	1701	27.6	31.6	10
YLR180W	20.575	1704	33.0424	24.6335	165
YDR421W	20.575	1703	28.4	22.8	5
YNL028W	20.575	1707	28.6	29.4	5
YMR180C	20.575	1706	27.8	31.2	5
YDR279W	20.575	1702	24.4	28.1	20
YML081C-A	20.575	1705	20.75	24.9455	24
YKR017C	20.5733	1711	25.6	26.4	5
YDL138W	20.5733	1708	28.2	31.4	5
YKL100C	20.5733	1709	20.2	25.2	5
YKR005C	20.5733	1710	21	26.4	5
YOR050C	20.5725	1712	40.2	24	5
YMR318C	20.57	1714	27.2444	28.8222	45
YCR022C	20.57	1713	17	22.8	5
YJL138C	20.5683	1715	32.4409	26.4542	220
YBR020W	20.5675	1716	21.4	24.5	10
YER067W	20.5667	1717	#N/A	#N/A	#N/A
YGL158W	20.5667	1718	20.6	20.4	5
YMR276W	20.565	1721	35.3333	26.3778	45
YNL198C	20.565	1722	23.2	26.4	5
YDR183W	20.565	1719	16.8	20.6	5
YER046W	20.565	1720	25.8	32.2	5
YPL135W	20.5633	1724	35.2	27	5
YOR242C	20.5633	1723	22.2	22	5
YDR042C	20.5625	1725	17.8	26.4	5
YFR017C	20.56	1726	#N/A	#N/A	#N/A
YIL100W	20.56	1727	17	36.4	5
YLR311C	20.5583	1729	23.4	21.4	5
YDR135C	20.5583	1728	31.125	28.7385	40
YBR248C	20.5567	1730	24.9	29.6	10
YCR021C	20.5567	1731	18.6	22.8	5
YGL056C	20.5525	1732	27.8	25.6	10
YEL016C	20.55	1735	33.2	22.8	5
YDR055W	20.55	1734	27.9714	27.0571	35
YFL033C	20.55	1736	24.7111	24.3529	90
YAL066W	20.55	1733	18.2	28.4	5
YHR131C	20.5483	1737	22.6	32.2	5
YLR036C	20.5467	1739	27.6	22.2	5
YDR125C	20.5467	1738	25.8333	27.2	30
YML054C	20.5467	1741	25.7	29.25	20
YLR280C	20.5467	1740	16	21.4	5
YDR419W	20.545	1742	26.8	22.8	5
YGL089C	20.545	1744	26.4333	25.4333	30
YER045C	20.545	1743	20.6	28.4	5
YMR173W	20.5433	1747	33	20.8	5
YHR184W	20.5433	1746	24.6	22.8	5
YBL103C	20.5433	1745	28.2	26.2369	175
YIL099W	20.5417	1748	24.6	36.4	5
YIR025W	20.54	1753	28.6	17	5
YOL118C	20.54	1755	30.2	22.2	5
YER090W	20.54	1749	28.6	22.2	5
YGL235W	20.54	1750	31.9333	27.94	30
YNL090W	20.54	1754	24.2	23.6	5
YGR292W	20.54	1752	19.8	19.6	5
YGR139W	20.54	1751	21.2	21.2	5
YNL336W	20.5367	1760	33.6	22.8	5
YPL248C	20.5367	1761	24.6	19.8	5
YDR497C	20.5367	1757	29.5846	25.7231	65
YMR144W	20.5367	1759	34	31.6	10
YDR231C	20.5367	1756	26.8	25.6	5
YGR066C	20.5367	1758	24.68	25.3619	25
YHR159W	20.535	1762	#N/A	#N/A	#N/A
YPL141C	20.5333	1764	#N/A	#N/A	#N/A
YDR411C	20.5333	1763	20.2	22.8	5
YKR019C	20.5325	1765	26.4	28	5
YNL068C	20.53	1767	25.8	23.6	5
YKL015W	20.53	1766	25.7647	25.7778	85
YKL162C-A	20.5267	1769	#N/A	#N/A	#N/A
YGR141W	20.5267	1768	21.2	21.2	5
YAL005C	20.525	1770	30.4	28.4	5
YKL159C	20.5233	1773	28.6	25.2	5
YGR025W	20.5233	1772	29	28.3	10
YBR051W	20.5233	1771	28.6	29.4	5
YFR023W	20.5217	1774	22.8	19.6	5
YIR019C	20.52	1775	27	17	5
YPL081W	20.52	1776	26.16	26.1143	25
YDR011W	20.5183	1777	30.8462	22.9538	65
YLR247C	20.5175	1778	31.8	25.6	5
YDR281C	20.5167	1779	30.68	26.6571	25
YMR232W	20.515	1781	30.2	31.2	5
YOR354C	20.515	1782	27.6	30	5
YHR094C	20.515	1780	17.4	22.4	5
YOR059C	20.5117	1783	31.2	24	5
YOR385W	20.5117	1784	35	30	5
YML003W	20.51	1785	26	31.6	10
YDL176W	20.5067	1786	36.6	28.2	5
YGR248W	20.5067	1787	28.48	26.6	25
YFL035C-B	20.505	1788	#N/A	#N/A	#N/A
YMR294W-A	20.505	1789	#N/A	#N/A	#N/A
YKL072W	20.5033	1790	30	20.4	5
YLR183C	20.5033	1791	23.2	20.4	5
YML066C	20.5	1795	32.4	28.6	5
YPL149W	20.5	1796	28	25	25
YER063W	20.5	1792	33.8	32.2	5
YHL032C	20.5	1793	21.2	21.2	5
YLR390W-A	20.5	1794	21.2	28.6	5
YJL070C	20.4983	1797	35.8	28.6	5
YFL040W	20.4975	1798	19.6	19.6	5
YBR138C	20.495	1799	25.6	21.8	5
YLR446W	20.495	1800	24.2	28.8	5
YOR022C	20.4933	1803	31.8	24	5
YDL178W	20.4933	1801	32.8	28.2	5
YDL182W	20.4933	1802	24	28.2	5
YMR306C-A	20.49	1804	#N/A	#N/A	#N/A
YGL078C	20.4867	1805	31.384	24.3706	125
YPR023C	20.4867	1806	26.8	28.6	5
YKL005C	20.485	1807	23.92	27.96	25
YLR415C	20.4833	1809	23.4	20.6	5
YDR217C	20.4833	1808	21.68	22.2444	25
YNR069C	20.4825	1810	36.2	28.6	5
YKL215C	20.4817	1811	#N/A	#N/A	#N/A
YOR304W	20.48	1814	29.6866	25.1197	501
YGL034C	20.48	1812	27.4	25.6	10
YPR030W	20.48	1815	19.4	18.8	5
YNR072W	20.48	1813	20.2	22.2	5
YLR309C	20.4783	1817	25.7667	21.1077	30
YBL012C	20.4783	1816	18.8	21.8	10
YPL220W	20.4767	1818	26.2286	24.0847	35
YKL158W	20.475	1819	#N/A	#N/A	#N/A
YKR033C	20.475	1820	20.4	26.4	5
YDR068W	20.4733	1821	27.2667	26.4444	30
YKL040C	20.4733	1822	21	20.4	5
YLL028W	20.4725	1824	32.2462	26.0462	65
YDL094C	20.4725	1823	22	24.2	5
YDR537C	20.47	1826	29	28	5
YDR084C	20.47	1825	21.4	29.6	10
YMR009W	20.47	1827	20	31.6	10
YOR072W	20.4683	1829	31.2	24	5
YGR295C	20.4683	1828	23.8	20.8	5
YNL333W	20.4667	1832	23.8	22.8	5
YOR023C	20.4667	1833	24.8	24	5
YBR094W	20.4667	1830	28.2	28.6	5
YOR213C	20.4667	1834	18.4	22	5
YDL144C	20.4667	1831	20	31.4	5
YPR095C	20.465	1837	15.8	18.8	5
YFR049W	20.465	1835	17.8	21.8	10
YKL146W	20.465	1836	20	25.2	5
YMR065W	20.4633	1839	32.4	17	5
YGL156W	20.4633	1838	17	20.4	5
YPL105C	20.4625	1840	30.7333	26.1882	45
YLL048C	20.46	1842	29.025	26.6308	40
YGR117C	20.46	1841	23	28	5
YJR146W	20.4583	1843	25.4	32.2	5
YOL075C	20.4575	1844	28.8	19.8	5
YDL079C	20.4567	1845	24.2	21.8	5
YHR132W-A	20.455	1846	25.6	20.8	5
YIR001C	20.455	1847	25.8	23.6	5
YMR104C	20.4533	1849	28.2667	27.2667	45
YDR442W	20.4533	1848	19.2	24.2	5
YPR199C	20.45	1851	27.4	15.4	5
YDR465C	20.45	1850	31.5111	25.3778	45
YOL023W	20.445	1853	23.9167	27.52	24
YLR460C	20.445	1852	19.04	27.9111	25
YIL015C-A	20.4433	1854	#N/A	#N/A	#N/A
YPL060W	20.4433	1855	#N/A	#N/A	#N/A
YKL160W	20.4417	1857	33.8	25.2	5
YBR285W	20.4417	1856	27.6	26.4	5
YFL056C	20.44	1858	22.8	19.6	5
YHR202W	20.44	1859	13	22.8	5
YKL207W	20.4367	1861	#N/A	#N/A	#N/A
YDL215C	20.4367	1860	34.56	35.6444	25
YLR038C	20.4367	1862	19.4	22.2	5
YIL066C	20.435	1864	36.8667	19.3778	15
YPR149W	20.435	1865	25.8	15.4	5
YDL184C	20.435	1863	24.08	26	25
YOR285W	20.4333	1867	#N/A	#N/A	#N/A
YGR176W	20.4333	1866	21.2	21.2	5
YNL087W	20.4317	1868	25.8	23.6	5
YKL161C	20.43	1873	#N/A	#N/A	#N/A
YDR349C	20.43	1869	30.6	22.8	5
YGR008C	20.43	1870	32.8222	25.7538	45
YHR139C	20.43	1871	28	25.15	25
YHR161C	20.43	1872	25.08	25.15	25
YMR175W	20.43	1874	18.6	28.1667	20
YDL057W	20.425	1876	25	21.8	5
YNL266W	20.425	1877	24	22.8	5
YCR005C	20.425	1875	27.1333	26.0222	45
YHR093W	20.4233	1878	28.68	25.15	25
YNL073W	20.4233	1879	27.4444	25.7778	45
YCL027W	20.4225	1880	32.2	27.24	25
YOL131W	20.42	1882	29.8	22.2	5
YDR095C	20.42	1881	20.1	29.6	10
YOL104C	20.4175	1884	33.6	22.2	5
YMR114C	20.4175	1883	27.4	29.6	5
YOR333C	20.4167	1885	28.7	25.5	20
YOR383C	20.4167	1886	20	30	5
YHR067W	20.415	1887	14.6	32.2	5
YMR085W	20.4133	1889	31.6	17	5
YHR049W	20.4133	1888	23.8	22.4	5
YMR269W	20.4125	1890	27.64	24.7333	25
YLR018C	20.41	1891	29	33.2	5
YLR241W	20.4083	1892	29.6	25.6	5
YOR298W	20.4067	1895	29.4	24	5
YOR167C	20.4067	1894	26.7778	25.825	45
YLR297W	20.4067	1893	20.6	21.4	5
YPL272C	20.405	1897	27.6	19.8	5
YDR336W	20.405	1896	30.2	28.1714	35
YOR055W	20.4033	1899	33	24	5
YER137C	20.4033	1898	22.4	20.4	5
YML035C-A	20.4	1905	#N/A	#N/A	#N/A
YDL050C	20.4	1902	33.4	21.8	5
YBR197C	20.4	1900	37.68	25.4222	25
YCR100C	20.4	1901	21.4	15.4	5
YML011C	20.4	1904	33.8	31.6	10
YLR433C	20.4	1903	25.08	27.9111	25
YKL055C	20.3983	1907	29.6	26.36	25
YHL013C	20.3983	1906	21.2	21.2	5
YDR026C	20.3975	1908	34.2222	35.2889	45
YJR116W	20.3967	1910	#N/A	#N/A	#N/A
YPR106W	20.3967	1913	29.8	15.4	5
YNL089C	20.3967	1911	23.8	19.6	5
YNL095C	20.3967	1912	28.2	23.6	5
YGL067W	20.3967	1909	19.2	25.6	10
YBR001C	20.3933	1914	29	28.2	5
YGR197C	20.3933	1915	21.2	21.2	5
YHR109W	20.3925	1917	22	22.4	5
YER062C	20.3925	1916	17.4	28.4	5
YPL207W	20.3867	1918	30.4	19.8	5
YCL062W	20.385	1919	#N/A	#N/A	#N/A
YJL182C	20.3833	1920	24.2	22	5
YMR007W	20.3833	1921	29.8	31.6	10
YLR349W	20.3817	1922	28.5	26.78	30
YPL119C	20.3817	1923	19	27	5
YOL092W	20.38	1926	27.44	21.68	25
YBR292C	20.38	1924	27.6	26.4	5
YLR093C	20.38	1925	25.8	33.2	5
YKL026C	20.3775	1927	20.12	23.08	25
YKL107W	20.3775	1928	18.8	25.2	5
YLL012W	20.3767	1931	29.92	26.48	25
YJL198W	20.3767	1930	21.8	22	5
YDR051C	20.3767	1929	22.1	29.6	10
YIL055C	20.375	1932	30.1333	27.3692	45
YHR153C	20.3733	1933	17	22.4	5
YJL063C	20.3725	1934	17.2	32.2	5
YJL043W	20.3717	1935	23.6	32.2	5
YLR109W	20.37	1936	25.56	25.64	25
YJR149W	20.3683	1937	37.6	32.2	5
YNL327W	20.3675	1938	27	22.8	5
YLR398C	20.3667	1939	31.52	26.12	25
YOR343C	20.3667	1940	25.4	30	5
YNL204C	20.365	1941	27.2	26.4	5
YBR147W	20.3633	1942	27.16	32.36	25
YGL232W	20.36	1944	28.2	21.4	5
YGR003W	20.36	1945	24	21.2	5
YER060W	20.36	1943	23.4	28.4	5
YER078C	20.355	1946	#N/A	#N/A	#N/A
YPR150W	20.355	1947	29.2	15.4	5
YER067C-A	20.3533	1948	#N/A	#N/A	#N/A
YHR199C	20.3533	1949	#N/A	#N/A	#N/A
YKL137W	20.3533	1950	22.8	25.2	5
YNL285W	20.35	1952	39.4	22.8	5
YKR028W	20.35	1951	31.56	29.024	125
YOR313C	20.35	1953	28.32	27.48	25
YDL049C	20.3475	1954	24.8	21.8	5
YGR014W	20.3467	1955	27.6	25.0154	65
YOR306C	20.3467	1956	23	29.6	5
YGL152C	20.345	1958	22.8	20.4	5
YBL017C	20.345	1957	24	21.8	10
YJR137C	20.3433	1960	#N/A	#N/A	#N/A
YMR092C	20.3433	1962	29.2	22.2	5
YOR172W	20.3433	1963	29.92	28.36	25
YHR181W	20.3433	1959	21.4	22.2	5
YLL001W	20.3433	1961	24.76	27.24	25
YKL017C	20.34	1964	25.92	24.08	25
YLL052C	20.3375	1965	34.4	33.2	5
YCR089W	20.3367	1967	32.2	20.8	5
YBR057C	20.3367	1966	24.4	29.4	5
YLL010C	20.335	1968	21.6	28.4	5
YIR044C	20.3333	1969	41.4	20.8	5
YOR087W	20.33	1973	27.8	24	5
YDR210W	20.33	1970	29.6	25.6	5
YHR195W	20.33	1971	25.8	22.8	5
YOL096C	20.33	1972	21.0857	20.5429	35
YNR061C	20.3267	1974	27.48	27.9111	25
YKR046C	20.325	1976	30.32	26.4	25
YDL135C	20.325	1975	27	31.4	5
YPL111W	20.3233	1978	39.2	27	5
YKR036C	20.3233	1977	27.4	28	5
YPR191W	20.3233	1979	15	15.4	5
YGL263W	20.32	1980	27.766	25.4487	265
YIL094C	20.32	1981	25.7909	25.625	110
YMR039C	20.32	1982	23.5333	27.2	30
YMR161W	20.32	1983	26.2	31.2	5
YKR070W	20.3167	1986	24.8	17	5
YCR083W	20.3167	1984	25	20.8	5
YFR025C	20.3167	1985	33.2	28.6	5
YLR286C	20.3167	1987	21.2	28.4	5
YBR219C	20.315	1988	39.8	27	5
YPR097W	20.315	1989	21.6	18.8	5
YGR263C	20.3133	1990	33.8	17	5
YIL124W	20.3133	1991	26.36	29.56	25
YDL134C-A	20.31	1993	#N/A	#N/A	#N/A
YDR493W	20.31	1994	#N/A	#N/A	#N/A
YFL048C	20.31	1995	29.0353	24.6381	85
YBR026C	20.31	1992	28.4889	28.6923	45
YNR042W	20.31	1996	18.8	36.4	5
YKL128C	20.3075	1997	21	25.2	5
YOR037W	20.3067	1998	25	29.25	20
YER163C	20.305	1999	19.2	20.4	5
[truncated: 1,438 more rows]
