# Supplementary material for: Inactivating histone deacetylase HDA promotes longevity by mobilizing trehalose metabolism
Source: Nat Commun. 2021 Mar 31;12:1981. doi: 10.1038/s41467-021-22257-2 (PMC8012573; doi:10.1038/s41467-021-22257-2)
Supplement: Supplementary file 4 — Supplementary Data 3 [file 41467_2021_22257_MOESM4_ESM.xlsx]

## Sheet: Sheet1
Figure	Test strain	Mating type	Test LS	Test cell number	Reference (Ref)	Ref LS	Ref cell number	p-value
3B	irc10Δ	combined	23.3689	103	BY4741&BY4742	17.16	324	2.74135e-11
	rev1Δ	combined	21.08	100	BY4741&BY4742	17.16	324	6.09688e-06
	gsh2Δ	combined	19.3168	101	BY4741&BY4742	17.16	324	0.00687427
	fmp40Δ	combined	19.48	100	BY4741&BY4742	17.16	324	0.00211498
	mfa1Δ	combined	22.41	100	BY4741&BY4742	17.16	324	1.82011e-07
	pcl1Δ	combined	20.88	100	BY4741&BY4742	17.16	324	1.4806e-06
	izh2Δ	combined	18.82	100	BY4741&BY4742	17.16	324	0.0735674
	dit2Δ	combined	19.62	100	BY4741&BY4742	17.16	324	0.00875953
	vab2Δ	combined	20.8725	102	BY4741&BY4742	17.16	324	3.7801e-05
	apl6Δ	combined	19.6238	101	BY4741&BY4742	17.16	324	0.00533522
	rec107Δ	combined	16.5	100	BY4741&BY4742	17.16	324	0.520264
	ydl157cΔ	combined	18.4554	101	BY4741&BY4742	17.16	324	0.0817354
	hda1Δ	combined	21.68	100	BY4741&BY4742	17.16	324	2.18186e-07
	ybr064wΔ	combined	19.23	100	BY4741&BY4742	17.16	324	0.048381
	rax2Δ	combined	19.79	100	BY4741&BY4742	17.16	324	0.00170374
	irc10Δ	a	22.3725	51	BY4741	16.24	120	6.58262e-05
	rev1Δ	a	20.98	50	BY4741	16.24	120	0.000476969
	gsh2Δ	a	20	51	BY4741	16.24	120	0.00291623
	fmp40Δ	a	17.68	50	BY4741	16.24	120	0.394025
	mfa1Δ	a	19.26	50	BY4741	16.24	120	0.00949936
	pcl1Δ	a	20.4	50	BY4741	16.24	120	0.00125852
	izh2Δ	a	18.74	50	BY4741	16.24	120	0.101395
	dit2Δ	a	19.36	50	BY4741	16.24	120	0.0306456
	vab2Δ	a	21.28	50	BY4741	16.24	120	0.000340942
	apl6Δ	a	19.82	50	BY4741	16.24	120	0.00582501
	rec107Δ	a	14	50	BY4741	16.24	120	0.139154
	ydl157cΔ	a	16.1	50	BY4741	16.24	120	0.952216
	hda1Δ	a	23.52	50	BY4741	16.24	120	2.58562e-07
	ybr064wΔ	a	18.86	50	BY4741	16.24	120	0.0574429
	rax2Δ	a	21.3	50	BY4741	16.24	120	2.5187e-05
	irc10Δ	alpha	21.18	50	BY4742	17.71	204	2.7278e-08
	rev1Δ	alpha	18.62	50	BY4742	17.71	204	0.00293804
	gsh2Δ	alpha	18.28	50	BY4742	17.71	204	0.400275
	fmp40Δ	alpha	19.6	50	BY4742	17.71	204	7.84284e-05
	mfa1Δ	alpha	21.28	50	BY4742	17.71	204	3.09435e-07
	pcl1Δ	alpha	24.3462	52	BY4742	17.71	204	0.000158735
	izh2Δ	alpha	19.84	50	BY4742	17.71	204	0.235475
	dit2Δ	alpha	21.36	50	BY4742	17.71	204	0.0718188
	vab2Δ	alpha	18.9	50	BY4742	17.71	204	0.0175081
	apl6Δ	alpha	19.88	50	BY4742	17.71	204	0.162035
	rec107Δ	alpha	20.4808	52	BY4742	17.71	204	0.217031
	ydl157cΔ	alpha	19.4314	51	BY4742	17.71	204	0.00400751
	hda1Δ	alpha	19	50	BY4742	17.71	204	0.0547903
	ybr064wΔ	alpha	20.7647	51	BY4742	17.71	204	0.225192
	rax2Δ	alpha	25.56	50	BY4742	17.71	204	0.846533
4A	hda1Δ	a	24.1373	51	WT	18.1509	53	0.000234055
	hda2Δ	a	24.56	50	WT	18.1509	53	0.000101421
	hda3Δ	a	25.5192	52	WT	18.1509	53	3.53922e-06
4B	hda1Δ	a	26.85	40	WT	21.25	44	0.0175301
	hda2Δ	a	22.7619	42	WT	21.25	44	0.319884
	hda3Δ	a	33.975	40	WT	21.25	44	1.07873e-06
4E	hda1Δ	a	23.6078	51	WT	19.1	50	0.00361171
	tup1Δ	a	16.98	50	WT	19.1	50	0.14446
	hda1Δ tup1Δ	a	17.1154	52	tup1Δ	16.98	50	0.000150409
5D	hda1Δ	a	26.6346	52	WT	20.56	50	0.00109967
	UGP1 OE	a	25.72	50	WT	20.56	50	0.00259807
	hda1Δ UGP1 OE	a	24.38	50	UGP1 OE	25.72	50	0.246232
5G	hda1Δ	a	24.94	50	WT	19.74	51	0.00543777
	gsy2Δ	a	20.66	50	WT	19.74	51	0.726273
	hda1Δ gsy2Δ	a	24.4	50	gsy2Δ	20.66	50	0.44382
5G	hda1Δ	a	29.72	50	WT	21.26	50	0.00013023
	tps3Δ	a	18.08	50	WT	21.26	50	0.244789
	hda1Δ tps3Δ	a	19.84	50	tps3Δ	18.08	50	0.621693
7A	hda1Δ		25.22	50	WT	18.86	50	1.6095e-05
	H3K9Q		12.2	50	WT	18.86	50	9.21253e-08
	H3K9Q hda1Δ		19.78	50	H3K9Q	12.2	50	8.09692e-08
7B	hda1Δ		23.18	50	WT	18.44	50	0.000899711
	H3K14Q		15.06	50	WT	18.44	50	0.000844762
	H3K14Q hda1Δ		20.9	50	H3K14Q	15.06	50	8.12764e-05
7C	hda1Δ	a	27.96	50	WT	21.68	50	0.00023417
	H3K23Q	a	14.14	50	WT	21.68	50	1.02667e-09
	H3K23Q hda1Δ	a	21.2642	53	H3K23Q	21.2642	53	8.25607e-10
7D	hda1Δ		25.22	50	WT	18.86	50	1.6095e-05
	H3K27Q		19.12	50	WT	18.86	50	0.763865
	H3K27Q hda1Δ		24.7	50	H3K27Q	19.12	50	0.00118005
7E	hda1Δ		25.22	50	WT	18.86	50	1.6095e-05
	H3K18Q		20.2879	66	WT	18.86	50	0.220109
	H3K18Q hda1Δ		18.88	50	H3K18Q	20.2879	66	0.343947
7F	hda1Δ	a	24.1186	59	WT	20.04	50	0.0162703
	H3K18R	a	20.8	50	WT	20.04	50	0.66626
	H3K18R hda1Δ	a	21.28	50	H3K18R	20.8	50	0.453678
7I	hda1Δ	a	24.6471	51	WT	21.216	51	0.0888352
	spt3Δ	a	13.4314	51	WT	21.216	51	1.044e-05
	hda1Δ spt3Δ	a	9.31373	51	spt3Δ	13.4314	51	0.0127392
