# Supplementary material for: Inactivating histone deacetylase HDA promotes longevity by mobilizing trehalose metabolism
Source: Nat Commun. 2021 Mar 31;12:1981. doi: 10.1038/s41467-021-22257-2 (PMC8012573; doi:10.1038/s41467-021-22257-2)
Supplement: Supplementary file 5 — Supplementary Data 4 [file 41467_2021_22257_MOESM5_ESM.xlsx]

## Sheet: Sheet1
	name	logFC	logCPM	PValue	FDR	name	sgd
YKL178C	STE3	6.72442	7.77947	0	0	STE3	Receptor for a factor pheromone, couples to MAP kinase cascade to mediate pheromone response; transcribed in alpha cells and required for mating by alpha cells, ligand bound receptors endocytosed and recycled to the plasma membrane; GPCR
YGL089C	MF(ALPHA)2	5.40684	7.39905	0	0	MF(ALPHA)2	Mating pheromone alpha-factor, made by alpha cells; interacts with mating type a cells to induce cell cycle arrest and other responses leading to mating; also encoded by MF(ALPHA)1, which is more highly expressed than MF(ALPHA)2
YJR004C	SAG1	5.24523	9.064	0	0	SAG1	Alpha-agglutinin of alpha-cells, binds to Aga1p during agglutination, N-terminal half is homologous to the immunoglobulin superfamily and contains binding site for a-agglutinin, C-terminal half is highly glycosylated and contains GPI anchor
YLR040C	AFB1	4.15058	6.85335	0	0	AFB1	Protein of unknown function; localizes to the cell wall; predicted to be a GPI-attached protein; upregulated by Mcm1p-Alpha1p transcription factor; partially overlaps the dubious ORF YLR041W; mRNA identified as translated by ribosome profiling data; YLR040C is not essential
YNR073C	MAN2	4.02589	3.39629	6.0588e-113	5.53907e-111	MAN2	Putative mannitol dehydrogenase
YDR119W-A	COX26	3.85749	3.8971	2.16006e-139	2.34047e-137	COX26	Putative protein of unknown function; copurifies with respiratory chain supercomplexes composed of Complex III (ubiquinol-cytochrome c reductase) and Complex IV (cytochrome c oxidase)
YEL039C	CYC7	3.03783	4.09555	1.58097e-133	1.68186e-131	CYC7	Cytochrome c isoform 2, expressed under hypoxic conditions; electron carrier of the mitochondrial intermembrane space that transfers electrons from ubiquinone-cytochrome c oxidoreductase to cytochrome c oxidase during cellular respiration
YFR015C	GSY1	2.96671	7.84803	0	0	GSY1	Glycogen synthase with similarity to Gsy2p, the more highly expressed yeast homolog; expression induced by glucose limitation, nitrogen starvation, environmental stress, and entry into stationary phase
YPR015C	YPR015C	2.93272	3.71932	4.61293e-99	3.46029e-97	YPR015C	Putative protein of unknown function; overexpression causes a cell cycle delay or arrest
YML058W-A	HUG1	2.92359	3.89173	2.95267e-110	2.46801e-108	HUG1	Protein involved in the Mec1p-mediated checkpoint pathway that responds to DNA damage or replication arrest, transcription is induced by DNA damage
YPR160W	GPH1	2.88506	6.93227	0	0	GPH1	Non-essential glycogen phosphorylase required for the mobilization of glycogen, activity is regulated by cyclic AMP-mediated phosphorylation, expression is regulated by stress-response elements and by the HOG MAP kinase pathway
YNR034W-A	EGO4	2.86243	5.75902	0	0	EGO4	Putative protein of unknown function; expression is regulated by Msn2p/Msn4p
YDR343C	HXT6	2.74248	3.50204	8.33066e-79	4.82601e-77	HXT6	High-affinity glucose transporter of the major facilitator superfamily, nearly identical to Hxt7p, expressed at high basal levels relative to other HXTs, repression of expression by high glucose requires SNF3
YER011W	TIR1	2.61636	7.93713	0	0	TIR1	Cell wall mannoprotein of the Srp1p/Tip1p family of serine-alanine-rich proteins; expression is downregulated at acidic pH and induced by cold shock and anaerobiosis; abundance is increased in cells cultured without shaking
YJL219W	HXT9	2.61319	2.27946	4.82042e-32	1.09744e-30	HXT9	Putative hexose transporter that is nearly identical to Hxt11p, has similarity to major facilitator superfamily (MFS) transporters, expression of HXT9 is regulated by transcription factors Pdr1p and Pdr3p
YGR087C	PDC6	2.58645	2.33353	2.62455e-33	6.19204e-32	PDC6	Minor isoform of pyruvate decarboxylase, decarboxylates pyruvate to acetaldehyde, involved in amino acid catabolism; transcription is glucose- and ethanol-dependent, and is strongly induced during sulfur limitation
YOL052C-A	DDR2	2.5613	4.84736	3.62118e-175	4.92733e-173	DDR2	Multistress response protein, expression is activated by a variety of xenobiotic agents and environmental or physiological stresses
YIL011W	TIR3	2.52783	7.11698	0	0	TIR3	Cell wall mannoprotein of the Srp1p/Tip1p family of serine-alanine-rich proteins; expressed under anaerobic conditions and required for anaerobic growth
YLR327C	TMA10	2.51433	5.79349	1.15978e-202	1.99585e-200	TMA10	Protein of unknown function that associates with ribosomes; putative homolog of the F1F0-ATPase synthase regulator Stf2p
YFL052W	ZNF1	2.4701	2.70706	2.36361e-40	6.71335e-39	ZNF1	Putative zinc cluster protein that contains a DNA binding domain; computational analysis suggests a role as a transcription factor; null mutant is sensitive to Calcofluor White, low osmolarity, and heat, suggesting a role for YFL052Wp in cell wall integrity
YOL084W	PHM7	2.45892	3.54186	3.46328e-69	1.68864e-67	PHM7	Protein of unknown function, expression is regulated by phosphate levels; green fluorescent protein (GFP)-fusion protein localizes to the cell periphery and vacuole
YOR134W	BAG7	2.4073	4.65948	7.57271e-141	8.35999e-139	BAG7	Rho GTPase activating protein (RhoGAP), stimulates the intrinsic GTPase activity of Rho1p, which plays a role in actin cytoskeleton organization and control of cell wall synthesis; structurally and functionally related to Sac7p
YKL163W	PIR3	2.39251	4.99304	1.82413e-164	2.27084e-162	PIR3	O-glycosylated covalently-bound cell wall protein required for cell wall stability; expression is cell cycle regulated, peaking in M/G1 and also subject to regulation by the cell integrity pathway
YEL011W	GLC3	2.35921	6.86447	0	0	GLC3	Glycogen branching enzyme, involved in glycogen accumulation; green fluorescent protein (GFP)-fusion protein localizes to the cytoplasm in a punctate pattern
YIL066C	RNR3	2.3367	4.40161	2.34825e-110	1.99124e-108	RNR3	Minor isoform of the large subunit of ribonucleotide-diphosphate reductase; the RNR complex catalyzes rate-limiting step in dNTP synthesis, regulated by DNA replication and DNA damage checkpoint pathways via localization of small subunits
YMR105C	PGM2	2.29543	7.51703	0	0	PGM2	Phosphoglucomutase, catalyzes the conversion from glucose-1-phosphate to glucose-6-phosphate, which is a key step in hexose metabolism; functions as the acceptor for a Glc-phosphotransferase
YDL245C	HXT15	2.15405	2.12812	2.83131e-22	4.03066e-21	HXT15	Protein of unknown function with similarity to hexose transporter family members, expression is induced by low levels of glucose and repressed by high levels of glucose
YLR256W-A	YLR256W-A	2.1507	1.79067	6.49952e-18	7.65165e-17	YLR256W-A	Retrotransposon TYA Gag gene co-transcribed with TYB Pol; translated as TYA or TYA-TYB polyprotein; Gag is a nucleocapsid protein that is the structural constituent of virus-like particles (VLPs); similar to retroviral Gag
YPL230W	USV1	2.14412	5.51386	1.34027e-195	2.17831e-193	USV1	Putative transcription factor containing a C2H2 zinc finger; mutation affects transcriptional regulation of genes involved in growth on non-fermentable carbon sources, response to salt stress and cell wall biosynthesis
YMR081C	ISF1	2.05509	5.83317	9.81133e-225	1.85181e-222	ISF1	Serine-rich, hydrophilic protein with similarity to Mbr1p; overexpression suppresses growth defects of hap2, hap3, and hap4 mutants; expression is under glucose control; cotranscribed with NAM7 in a cyp1 mutant
YNL270C	ALP1	1.9781	2.55975	2.39081e-26	4.25186e-25	ALP1	Arginine transporter; expression is normally very low and it is unclear what conditions would induce significant expression
YFR053C	HXK1	1.97008	8.57932	0	0	HXK1	Hexokinase isoenzyme 1, a cytosolic protein that catalyzes phosphorylation of glucose during glucose metabolism; expression is highest during growth on non-glucose carbon sources; glucose-induced repression involves the hexokinase Hxk2p
YPL171C	OYE3	1.965	2.95555	4.93422e-34	1.20796e-32	OYE3	Conserved NADPH oxidoreductase containing flavin mononucleotide (FMN), homologous to Oye2p with different ligand binding and catalytic properties; has potential roles in oxidative stress response and programmed cell death
YHL044W	YHL044W	1.96284	4.16013	6.5152e-75	3.56266e-73	YHL044W	Putative integral membrane protein, member of DUP240 gene family; green fluorescent protein (GFP)-fusion protein localizes to the plasma membrane in a punctate pattern
YLR258W	GSY2	1.93118	7.73014	0	0	GSY2	Glycogen synthase, similar to Gsy1p; expression induced by glucose limitation, nitrogen starvation, heat shock, and stationary phase; activity regulated by cAMP-dependent, Snf1p and Pho85p kinases as well as by the Gac1p-Glc7p phosphatase
YIL099W	SGA1	1.91395	3.19086	3.59794e-38	9.61258e-37	SGA1	Intracellular sporulation-specific glucoamylase involved in glycogen degradation; induced during starvation of a/a diploids late in sporulation, but dispensable for sporulation
YFL019C	YFL019C	1.87786	1.26283	4.0124e-10	2.52436e-09	YFL019C	Dubious open reading frame unlikely to encode a protein; YFL019C is not an essential gene
YOR237W	HES1	1.87121	3.15834	1.63408e-35	4.21189e-34	HES1	Protein implicated in the regulation of ergosterol biosynthesis; one of a seven member gene family with a common essential function and non-essential unique functions; similar to human oxysterol binding protein (OSBP)
YML100W	TSL1	1.87011	7.76371	3.54558e-191	5.31928e-189	TSL1	Large subunit of trehalose 6-phosphate synthase (Tps1p)/phosphatase (Tps2p) complex, which converts uridine-5'-diphosphoglucose and glucose 6-phosphate to trehalose, similar to Tps3p and may share function; mutant has aneuploidy tolerance
YAR047C	YAR047C	1.8691	1.66093	4.20701e-13	3.51144e-12	YAR047C	Dubious open reading frame unlikely to encode a protein, based on available experimental and comparative sequence data
YIL113W	SDP1	1.83336	3.69664	1.77024e-49	6.31566e-48	SDP1	Stress-inducible dual-specificity MAP kinase phosphatase, negatively regulates Slt2p MAP kinase by direct dephosphorylation, diffuse localization under normal conditions shifts to punctate localization after heat shock
YOR032C	HMS1	1.77513	4.41299	9.72138e-75	5.26664e-73	HMS1	Basic helix-loop-helix (bHLH) protein with similarity to myc-family transcription factors; overexpression confers hyperfilamentous growth and suppresses the pseudohyphal filamentation defect of a diploid mep1 mep2 homozygous null mutant
YNL194C	YNL194C	1.7707	3.54129	3.07074e-42	9.12024e-41	YNL194C	Integral membrane protein required for sporulation and plasma membrane sphingolipid content; has sequence similarity to SUR7 and FMP45; GFP-fusion protein is induced in response to the DNA-damaging agent MMS
YJL218W	YJL218W	1.76023	4.32861	6.94621e-70	3.56511e-68	YJL218W	Putative protein of unknown function, similar to bacterial galactoside O-acetyltransferases; induced by oleate in an OAF1/PIP2-dependent manner; promoter contains an oleate response element consensus sequence; non-essential gene
YER054C	GIP2	1.75791	3.89598	4.12823e-52	1.53849e-50	GIP2	Putative regulatory subunit of the protein phosphatase Glc7p, involved in glycogen metabolism; contains a conserved motif (GVNK motif) that is also found in Gac1p, Pig1p, and Pig2p
YDR403W	DIT1	1.73739	2.89577	1.06459e-26	1.91071e-25	DIT1	Sporulation-specific enzyme required for spore wall maturation, involved in the production of a soluble LL-dityrosine-containing precursor of the spore wall; transcripts accumulate at the time of prospore enclosure
YFL051C	YFL051C	1.73012	1.74349	1.67162e-12	1.31992e-11	YFL051C	Putative protein of unknown function; YFL051C is not an essential gene
YMR206W	YMR206W	1.71206	2.67765	1.06265e-22	1.55828e-21	YMR206W	Putative protein of unknown function; YMR206W is not an essential gene
YAR053W	YAR053W	1.70278	1.79082	1.41826e-12	1.1229e-11	YAR053W	Dubious open reading frame unlikely to encode a protein, based on available experimental and comparative sequence data
YER188W	YER188W	1.68776	4.28488	3.10778e-63	1.40958e-61	YER188W	Dubious open reading frame unlikely to encode a protein, based on available experimental and comparative sequence data; large-scale analyses show mRNA expression increases under anaerobic conditions and two-hybrid interactions with Sst2p
YGL255W	ZRT1	1.66474	6.56178	5.60467e-269	1.36637e-266	ZRT1	High-affinity zinc transporter of the plasma membrane, responsible for the majority of zinc uptake; transcription is induced under low-zinc conditions by the Zap1p transcription factor
YGR248W	SOL4	1.64877	5.57993	2.06817e-114	1.95175e-112	SOL4	6-phosphogluconolactonase with similarity to Sol3p
YMR017W	SPO20	1.6246	1.73526	3.88743e-11	2.72726e-10	SPO20	Meiosis-specific subunit of the t-SNARE complex, required for prospore membrane formation during sporulation; similar to but not functionally redundant with Sec9p; SNAP-25 homolog
YPR007C	REC8	1.61818	2.12808	2.79637e-14	2.56853e-13	REC8	Meiosis-specific component of sister chromatid cohesion complex; maintains cohesion between sister chromatids during meiosis I; maintains cohesion between centromeres of sister chromatids until meiosis II; homolog of S. pombe Rec8p
YNL093W	YPT53	1.61773	2.20003	2.02725e-15	2.03455e-14	YPT53	Rab family GTPase, similar to Ypt51p and Ypt52p and to mammalian rab5; required for vacuolar protein sorting and endocytosis
YDR342C	HXT7	1.61697	6.53984	9.26721e-264	2.08548e-261	HXT7	High-affinity glucose transporter of the major facilitator superfamily, nearly identical to Hxt6p, expressed at high basal levels relative to other HXTs, expression repressed by high glucose levels
YLR312C	ATG39	1.61332	2.51369	2.75189e-18	3.2927e-17	ATG39	Putative protein of unknown function
YML083C	YML083C	1.59371	2.48024	7.56366e-18	8.86873e-17	YML083C	Putative protein of unknown function; transcriptionally regulated by Upc2p via an upstream sterol response element; strong increase in transcript abundance during anaerobic growth compared to aerobic growth; cells deleted for YML083C do not exhibit growth defects in anerobic or anaerobic conditions
YJL213W	YJL213W	1.58978	5.04008	4.05534e-91	2.82474e-89	YJL213W	Protein of unknown function that may interact with ribosomes; periodically expressed during the yeast metabolic cycle; phosphorylated in vitro by the mitotic exit network (MEN) kinase complex, Dbf2p/Mob1p
YHR140W	YHR140W	1.58888	3.24595	2.00163e-29	3.99712e-28	YHR140W	Putative integral membrane protein of unknown function
YGR059W	SPR3	1.58523	1.10951	3.63698e-07	1.6651e-06	SPR3	Sporulation-specific homolog of the yeast CDC3/10/11/12 family of bud neck microfilament genes; septin protein involved in sporulation; regulated by ABFI
YLL053C	YLL053C	1.58011	3.17058	1.06958e-27	2.03185e-26	YLL053C	Putative protein; in the Sigma 1278B strain background YLL053C is contiguous with AQY2 which encodes an aquaporin
YDR453C	TSA2	1.57366	4.6304	2.31534e-69	1.14806e-67	TSA2	Stress inducible cytoplasmic thioredoxin peroxidase; cooperates with Tsa1p in the removal of reactive oxygen, nitrogen and sulfur species using thioredoxin as hydrogen donor; deletion enhances the mutator phenotype of tsa1 mutants
YDL021W	GPM2	1.53438	4.34465	2.67599e-56	1.06512e-54	GPM2	Homolog of Gpm1p phosphoglycerate mutase, which converts 3-phosphoglycerate to 2-phosphoglycerate in glycolysis; may be non-functional derivative of a gene duplication event
YBR296C	PHO89	1.52886	7.44393	0	0	PHO89	Na+/Pi cotransporter, active in early growth phase; similar to phosphate transporters of Neurospora crassa; transcription regulated by inorganic phosphate concentrations and Pho4p
YGR292W	MAL12	1.52602	1.98637	4.75166e-12	3.64377e-11	MAL12	Maltase (alpha-D-glucosidase), inducible protein involved in maltose catabolism; encoded in the MAL1 complex locus; hydrolyzes the disaccharides maltose, turanose, maltotriose, and sucrose
YAL063C-A	YAL063C-A	1.50212	0.951925	2.72845e-06	1.11794e-05	YAL063C-A	Putative protein of unknown function; identified by expression profiling and mass spectrometry
YER150W	SPI1	1.48286	6.87399	2.16872e-248	4.53185e-246	SPI1	GPI-anchored cell wall protein involved in weak acid resistance; basal expression requires Msn2p/Msn4p; expression is induced under conditions of stress and during the diauxic shift; similar to Sed1p
YBR182C	SMP1	1.48045	3.84599	6.04764e-38	1.60112e-36	SMP1	Putative transcription factor involved in regulating the response to osmotic stress; member of the MADS-box family of transcription factors
YGR032W	GSC2	1.4769	7.2419	0	0	GSC2	Catalytic subunit of 1,3-beta-glucan synthase, involved in formation of the inner layer of the spore wall; activity positively regulated by Rho1p and negatively by Smk1p; has similarity to an alternate catalytic subunit, Fks1p (Gsc1p)
YJL089W	SIP4	1.47212	1.99987	1.76196e-11	1.27432e-10	SIP4	C6 zinc cluster transcriptional activator that binds to the carbon source-responsive element (CSRE) of gluconeogenic genes; involved in the positive regulation of gluconeogenesis; regulated by Snf1p protein kinase; localized to the nucleus
YFR017C	IGD1	1.47084	5.12368	8.16628e-86	5.19358e-84	IGD1	Cytoplasmic protein that inhibits Gdb1p glycogen debranching activity; required for normal intracellular accumulation of glycogen; phosphorylated in vivo; expression increases during wine fermentation
YJL217W	REE1	1.46985	6.88144	9.39469e-186	1.37421e-183	REE1	Cytoplasmic protein involved in the regulation of enolase (ENO1); mRNA expression is induced by calcium shortage, copper deficiency (via Mac1p) and the presence of galactose (via Gal4p); mRNA expression is also regulated by the cell cycle
YDL204W	RTN2	1.46126	4.8132	1.5511e-69	7.8237e-68	RTN2	Reticulon protein that stabilizes membrane curvature; interacts with Rtn1p, Yop1p, and Sey1p to maintain tubular ER morphology; involved in nuclear pore assembly; rtn1 rtn2 yop1 triple mutant shows loss of tubular ER; interacts with exocyst subunit Sec6p, with Yip3p, and with Sbh1p; similar to and much less abundant than Rtn1p; member of the RTNLA (reticulon-like A) subfamily
YNR071C	YNR071C	1.46124	2.75532	1.74628e-18	2.11106e-17	YNR071C	Putative protein of unknown function
YKR097W	PCK1	1.4593	3.31253	4.504e-26	7.84313e-25	PCK1	Phosphoenolpyruvate carboxykinase, key enzyme in gluconeogenesis, catalyzes early reaction in carbohydrate biosynthesis, glucose represses transcription and accelerates mRNA degradation, regulated by Mcm1p and Cat8p, located in the cytosol
YKR058W	GLG1	1.45468	5.66953	2.61682e-114	2.43032e-112	GLG1	Self-glucosylating initiator of glycogen synthesis, also glucosylates n-dodecyl-beta-D-maltoside; similar to mammalian glycogenin
YBR183W	YPC1	1.4474	5.36481	4.5338e-96	3.35788e-94	YPC1	Alkaline ceramidase that also has reverse (CoA-independent) ceramide synthase activity, catalyzes both breakdown and synthesis of phytoceramide; overexpression confers fumonisin B1 resistance
YMR104C	YPK2	1.4453	6.71593	1.2735e-236	2.48375e-234	YPK2	Protein kinase with similarity to serine/threonine protein kinase Ypk1p; functionally redundant with YPK1 at the genetic level; participates in a signaling pathway required for optimal cell wall integrity; homolog of mammalian kinase SGK
YBR285W	YBR285W	1.43458	2.32839	7.43056e-14	6.5973e-13	YBR285W	Putative protein of unknown function; YBR285W is not an essential gene
YPR078C	YPR078C	1.43428	1.43138	1.37273e-07	6.69319e-07	YPR078C	Putative protein of unknown function; possible role in DNA metabolism and/or in genome stability; expression is heat-inducible
YAR071W	PHO11	1.429	6.60208	1.49339e-200	2.49652e-198	PHO11	One of three repressible acid phosphatases, a glycoprotein that is transported to the cell surface by the secretory pathway; induced by phosphate starvation and coordinately regulated by PHO4 and PHO2
YOR010C	TIR2	1.42253	3.48303	2.05643e-28	3.9974e-27	TIR2	Putative cell wall mannoprotein of the Srp1p/Tip1p family of serine-alanine-rich proteins; transcription is induced by cold shock and anaerobiosis
YGR131W	FHN1	1.41525	2.94195	8.91994e-20	1.15466e-18	FHN1	Protein of unknown function; induced by ketoconazole; promoter region contains sterol regulatory element motif, which has been identified as a Upc2p-binding site; overexpression complements function of Nce102p in NCE102 deletion strain
YIR039C	YPS6	1.41322	3.9503	3.63005e-38	9.65429e-37	YPS6	Putative GPI-anchored aspartic protease, member of the yapsin family of proteases involved in cell wall growth and maintenance
YCL026C-B	HBN1	1.41124	3.60031	2.38369e-30	4.92826e-29	HBN1	Putative protein of unknown function; similar to bacterial nitroreductases; green fluorescent protein (GFP)-fusion protein localizes to the cytoplasm and nucleus; protein becomes insoluble upon intracellular iron depletion
YHR087W	RTC3	1.3996	6.29771	3.34009e-167	4.24845e-165	RTC3	Protein of unknown function involved in RNA metabolism; has structural similarity to SBDS, the human protein mutated in Shwachman-Diamond Syndrome (the yeast SBDS ortholog = SDO1); null mutation suppresses cdc13-1 temperature sensitivity
tG(GCC)D2	tG(GCC)D2	1.39916	2.68187	1.97417e-16	2.12723e-15	tG(GCC)D2	Glycine tRNA (tRNA-Gly), predicted by tRNAscan-SE analysis
YIL101C	XBP1	1.39649	4.50543	3.19091e-53	1.21234e-51	XBP1	Transcriptional repressor that binds to promoter sequences of the cyclin genes, CYS3, and SMF2; expression is induced by stress or starvation during mitosis, and late in meiosis; member of the Swi4p/Mbp1p family; potential Cdc28p substrate
YJL161W	FMP33	1.3898	3.21155	6.30146e-23	9.38163e-22	FMP33	Putative protein of unknown function; the authentic, non-tagged protein is detected in highly purified mitochondria in high-throughput studies
YJL052W	TDH1	1.37925	9.16861	2.3773e-194	3.75935e-192	TDH1	Glyceraldehyde-3-phosphate dehydrogenase, isozyme 1, involved in glycolysis and gluconeogenesis; tetramer that catalyzes the reaction of glyceraldehyde-3-phosphate to 1,3 bis-phosphoglycerate; detected in the cytoplasm and cell wall
YLR177W	YLR177W	1.37821	6.90312	2.00269e-245	4.04061e-243	YLR177W	Putative protein of unknown function; phosphorylated by Dbf2p-Mob1p in vitro; some strains contain microsatellite polymophisms at this locus; YLR177W is not an essential gene
YHL021C	AIM17	1.37517	7.15441	4.98261e-222	9.11038e-220	AIM17	Putative protein of unknown function; the authentic, non-tagged protein is detected in highly purified mitochondria in high-throughput studies; null mutant displays reduced frequency of mitochondrial genome loss
YGR174W-A	YGR174W-A	1.37374	1.39109	6.17056e-07	2.74359e-06	YGR174W-A	Putative protein of unknown function; predicted to have a role in cell budding based on computational "guilt by association" analysis
YDL241W	YDL241W	1.36898	4.94521	7.53511e-68	3.64363e-66	YDL241W	Putative protein of unknown function; YDL241W is not an essential gene
YBR299W	MAL32	1.36835	2.07175	1.01083e-10	6.83739e-10	MAL32	Maltase (alpha-D-glucosidase), inducible protein involved in maltose catabolism; encoded in the MAL3 complex locus; functional in genomic reference strain S288C; hydrolyzes the disaccharides maltose, turanose, maltotriose, and sucrose
YGR043C	NQM1	1.3649	3.46839	3.78713e-26	6.67424e-25	NQM1	Transaldolase of unknown function; transcription is repressed by Mot1p and induced by alpha-factor and during diauxic shift
YHR092C	HXT4	1.36118	8.16614	2.72434e-180	3.79526e-178	HXT4	High-affinity glucose transporter of the major facilitator superfamily, expression is induced by low levels of glucose and repressed by high levels of glucose
YML131W	YML131W	1.34753	5.94021	4.68767e-130	4.81185e-128	YML131W	Putative protein of unknown function with similarity to medium chain dehydrogenase/reductases; expression induced by stresses including osmotic shock, DNA damaging agents, and other chemicals; GFP-fusion protein localizes to the cytoplasm
YBR203W	COS111	1.34238	4.37922	2.34024e-44	7.36168e-43	COS111	Protein required for resistance to the antifungal drug ciclopirox olamine; not related to the subtelomerically-encoded COS family; the authentic, non-tagged protein is detected in highly purified mitochondria in high-throughput studies
YOR389W	YOR389W	1.33628	4.45039	3.19621e-46	1.07477e-44	YOR389W	Putative protein of unknown function; expression regulated by copper levels
YLL052C	AQY2	1.33565	2.65251	4.35156e-15	4.27915e-14	AQY2	Water channel that mediates the transport of water across cell membranes, only expressed in proliferating cells, controlled by osmotic signals, may be involved in freeze tolerance; disrupted by a stop codon in many S. cerevisiae strains
YLR149C	YLR149C	1.33017	4.34336	5.96426e-43	1.80813e-41	YLR149C	Putative protein of unknown function; overexpression causes a cell cycle delay or arrest; null mutation results in a decrease in plasma membrane electron transport; YLR149C is not an essential gene
YDL244W	THI13	1.32761	1.4994	4.74312e-07	2.13806e-06	THI13	Protein involved in synthesis of the thiamine precursor hydroxymethylpyrimidine (HMP); member of a subtelomeric gene family including THI5, THI11, THI12, and THI13
YDR259C	YAP6	1.3261	3.97459	2.17308e-34	5.41051e-33	YAP6	Basic leucine zipper (bZIP) transcription factor; physically interacts with the Tup1-Cyc8 complex and recruits Tup1p to its targets; overexpression increases sodium and lithium tolerance; computational analysis suggests a role in regulation of expression of genes involved in carbohydrate metabolism
YCR102C	YCR102C	1.32219	2.82556	2.29935e-16	2.46401e-15	YCR102C	Putative protein of unknown function, involved in copper metabolism; similar to C. carbonum toxD gene; member of the quinone oxidoreductase family
YDR516C	EMI2	1.31826	7.51484	4.53417e-260	9.82571e-258	EMI2	Non-essential protein of unknown function; required for transcriptional induction of the early meiotic-specific transcription factor IME1; required for sporulation; expression regulated by glucose-repression transcription factors Mig1/2p; EMI2 has a paralog, GLK1, that arose from the whole genome duplication
YOR173W	DCS2	1.31102	5.02313	1.16013e-63	5.30305e-62	DCS2	Non-essential, stress induced regulatory protein; modulates m7G-oligoribonucleotide metabolism; inhibits Dcs1p; regulated by Msn2p, Msn4p, and the Ras-cAMP-cAPK signaling pathway; mutant has increased aneuploidy tolerance
YLR134W	PDC5	1.29096	5.021	7.96679e-64	3.67037e-62	PDC5	Minor isoform of pyruvate decarboxylase, key enzyme in alcoholic fermentation, decarboxylates pyruvate to acetaldehyde, regulation is glucose- and ethanol-dependent, repressed by thiamine, involved in amino acid catabolism
YGR288W	MAL13	1.2796	4.1158	4.49059e-35	1.15239e-33	MAL13	MAL-activator protein, part of complex locus MAL1; nonfunctional in genomic reference strain S288C
YKR039W	GAP1	1.27543	4.90394	3.06888e-57	1.25567e-55	GAP1	General amino acid permease; Gap1p senses the presence of amino acid substrates to regulate localization to the plasma membrane when needed; essential for invasive growth
YGL258W-A	YGL258W-A	1.27428	1.04593	4.91167e-05	0.000169847	YGL258W-A	Putative protein of unknown function
YDR074W	TPS2	1.27207	8.47332	1.28797e-161	1.53794e-159	TPS2	Phosphatase subunit of the trehalose-6-phosphate synthase/phosphatase complex, which synthesizes the storage carbohydrate trehalose; expression is induced by stress conditions and repressed by the Ras-cAMP pathway
YPL186C	UIP4	1.26839	3.13738	1.00478e-18	1.23507e-17	UIP4	Protein that interacts with Ulp1p, a Ubl (ubiquitin-like protein)-specific protease for Smt3p protein conjugates; detected in a phosphorylated state in the mitochondrial outer membrane; also detected in ER and nuclear envelope
YBR050C	REG2	1.24189	3.31208	5.05746e-20	6.61995e-19	REG2	Regulatory subunit of the Glc7p type-1 protein phosphatase; involved with Reg1p, Glc7p, and Snf1p in regulation of glucose-repressible genes, also involved in glucose-induced proteolysis of maltose permease
YNL274C	GOR1	1.24073	5.40028	4.01644e-75	2.23812e-73	GOR1	Glyoxylate reductase; null mutation results in increased biomass after diauxic shift; the authentic, non-tagged protein is detected in highly purified mitochondria in high-throughput studies
YBR201C-A	YBR201C-A	1.23409	3.00648	1.69711e-16	1.83885e-15	YBR201C-A	Putative protein of unknown function
YMR321C	YMR321C	1.22591	1.05895	8.36189e-05	0.00027767	YMR321C	Putative protein of unknown function; proposed to be a palmitoylated membrane protein
YAR031W	PRM9	1.21778	4.35871	1.75641e-37	4.62916e-36	PRM9	Pheromone-regulated protein with 3 predicted transmembrane segments and an FF sequence, a motif involved in COPII binding; member of DUP240 gene family
YNL144C	YNL144C	1.2082	5.32202	3.13068e-69	1.5393e-67	YNL144C	Putative protein of unknown function; non-tagged protein is detected in highly purified mitochondria in high-throughput studies; contains a PH domain and binds phosphatidylinositols and phosphatidylethanolamine in a large-scale study
YMR103C	YMR103C	1.19896	5.031	2.49936e-55	9.81459e-54	YMR103C	Dubious open reading frame unlikely to encode a protein, based on available experimental and comparative sequence data
YOR178C	GAC1	1.18543	5.61462	2.99791e-79	1.75408e-77	GAC1	Regulatory subunit for Glc7p type-1 protein phosphatase (PP1), tethers Glc7p to Gsy2p glycogen synthase, binds Hsf1p heat shock transcription factor, required for induction of some HSF-regulated genes under heat shock
YPR145C-A	YPR145C-A	1.18156	2.17624	6.14879e-09	3.43944e-08	YPR145C-A	Putative protein of unknown function
YIL045W	PIG2	1.1769	5.32241	1.72779e-64	8.08745e-63	PIG2	Putative type-1 protein phosphatase targeting subunit that tethers Glc7p type-1 protein phosphatase to Gsy2p glycogen synthase
YDR085C	AFR1	1.17389	5.74171	6.34281e-83	3.82596e-81	AFR1	Protein required for pheromone-induced projection (shmoo) formation; regulates septin architecture during mating; has an RVXF motif that mediates targeting of Glc7p to mating projections; interacts with Cdc12p
YJL160C	PIR5	1.1693	2.02643	3.80471e-08	1.98845e-07	PIR5	Putative protein of unknown function; member of the PIR (proteins with internal repeats) family of cell wall proteins; non-essential gene that is required for sporulation; mRNA is weakly cell cycle regulated, peaking in mitosis
YDR070C	FMP16	1.15975	3.97311	6.9508e-27	1.25522e-25	FMP16	Putative protein of unknown function; proposed to be involved in responding to conditions of stress; the authentic, non-tagged protein is detected in highly purified mitochondria in high-throughput studies
YEL073C	YEL073C	1.14452	1.94507	1.63051e-07	7.86488e-07	YEL073C	Putative protein of unknown function; located adjacent to ARS503 and the telomere on the left arm of chromosome V; regulated by inositol/choline
YMR250W	GAD1	1.14226	7.01265	1.1895e-181	1.69751e-179	GAD1	Glutamate decarboxylase, converts glutamate into gamma-aminobutyric acid (GABA) during glutamate catabolism; involved in response to oxidative stress
YPL189W	GUP2	1.14199	3.27122	4.9618e-17	5.59373e-16	GUP2	Probable membrane protein with a possible role in proton symport of glycerol; member of the MBOAT family of putative membrane-bound O-acyltransferases; Gup1p homolog
YDR540C	IRC4	1.14026	3.38076	4.78542e-18	5.67941e-17	IRC4	Putative protein of unknown function; null mutant displays increased levels of spontaneous Rad52p foci; green fluorescent protein (GFP)-fusion protein localizes to the cytoplasm and nucleus
YDR040C	ENA1	1.13844	4.86594	1.90651e-45	6.23183e-44	ENA1	P-type ATPase sodium pump, involved in Na+ and Li+ efflux to allow salt tolerance
YGR088W	CTT1	1.12291	4.89844	5.06606e-46	1.6938e-44	CTT1	Cytosolic catalase T, has a role in protection from oxidative damage by hydrogen peroxide
YGL096W	TOS8	1.12189	4.0987	4.23572e-28	8.12563e-27	TOS8	Homeodomain-containing protein and putative transcription factor found associated with chromatin; target of SBF transcription factor; induced during meiosis and under cell-damaging conditions; similar to Cup9p transcription factor
YGR286C	BIO2	1.10908	6.56441	4.02859e-112	3.62635e-110	BIO2	Biotin synthase, catalyzes the conversion of dethiobiotin to biotin, which is the last step of the biotin biosynthesis pathway; complements E. coli bioB mutant
YOL157C	IMA2	1.10843	3.24889	5.73236e-16	5.94343e-15	IMA2	Alpha-glucosidase with specificity for isomaltase, methyl-alpha-glucoside, and palatinose; member of IMA isomaltase family; not required for isomaltose utilization, but Ima2p overexpression allows the ima1 null mutant to grow on isomaltose
YPL054W	LEE1	1.10654	2.62659	1.31353e-10	8.78337e-10	LEE1	Zinc-finger protein of unknown function
YOL132W	GAS4	1.10471	1.85143	1.32618e-06	5.62689e-06	GAS4	1,3-beta-glucanosyltransferase, involved with Gas2p in spore wall assembly; has similarity to Gas1p; localizes to the cell wall
YER033C	ZRG8	1.09987	4.90308	4.05092e-44	1.25407e-42	ZRG8	Protein of unknown function; authentic, non-tagged protein is detected in highly purified mitochondria in high-throughput studies; GFP-fusion protein is localized to the cytoplasm; transcription induced under conditions of zinc deficiency
YGR289C	MAL11	1.09951	4.14643	3.35572e-27	6.17431e-26	MAL11	Inducible high-affinity maltose transporter (alpha-glucoside transporter); encoded in the MAL1 complex locus; broad substrate specificity that includes maltotriose; required for isomaltose utilization
YER053C-A	YER053C-A	1.09917	3.79455	2.868e-22	4.07298e-21	YER053C-A	Putative protein of unknown function; green fluorescent protein (GFP)-fusion protein localizes to the endoplasmic reticulum
YGR249W	MGA1	1.0987	5.73258	9.07108e-77	5.20342e-75	MGA1	Protein similar to heat shock transcription factor; multicopy suppressor of pseudohyphal growth defects of ammonium permease mutants
YDL169C	UGX2	1.09631	2.68625	3.66311e-11	2.57917e-10	UGX2	Protein of unknown function, transcript accumulates in response to any combination of stress conditions
YHR097C	YHR097C	1.09598	6.37715	7.04464e-88	4.63126e-86	YHR097C	Putative protein of unknown function; green fluorescent protein (GFP)-fusion protein localizes to the cytoplasm and the nucleus
YBR085W	AAC3	1.08218	4.73155	8.03113e-39	2.20611e-37	AAC3	Mitochondrial inner membrane ADP/ATP translocator; exchanges cytosolic ADP for mitochondrially synthesized ATP; expressed under anaerobic conditions; similar to Aac1p; has roles in maintenance of viability and in respiration; AAC3 has a paralog, PET9, that arose from the whole genome duplication
YEL057C	SDD1	1.07923	2.89182	2.61291e-12	2.04387e-11	SDD1	Protein of unknown function involved in telomere maintenance; target of UME6 regulation
YDR044W	HEM13	1.07619	7.52424	1.62006e-191	2.49446e-189	HEM13	Coproporphyrinogen III oxidase, an oxygen requiring enzyme that catalyzes the sixth step in the heme biosynthetic pathway; transcription is repressed by oxygen and heme (via Rox1p and Hap1p)
YMR007W	YMR007W	1.07573	2.55079	5.48099e-10	3.4189e-09	YMR007W	Dubious open reading frame unlikely to encode a protein, based on available experimental and comparative sequence data
YLR237W	THI7	1.07275	6.44707	1.24946e-87	8.12288e-86	THI7	Plasma membrane transporter responsible for the uptake of thiamine, member of the major facilitator superfamily of transporters; mutation of human ortholog causes thiamine-responsive megaloblastic anemia
tE(UUC)G1	SOE1	1.0719	2.04587	2.85877e-07	1.33174e-06	SOE1	Glutamate tRNA (tRNA-Glu), predicted by tRNAscan-SE analysis; thiolation of uridine at wobble position (34) requires Ncs6p; can mutate to become a missense suppressor tRNA that inserts glutamate residues at lysine codons; target of K. lactis zymocin
YBR298C	MAL31	1.06366	5.0524	8.23856e-44	2.52376e-42	MAL31	Maltose permease, high-affinity maltose transporter (alpha-glucoside transporter); encoded in the MAL3 complex locus; member of the 12 transmembrane domain superfamily of sugar transporters; functional in genomic reference strain S288C
YBR240C	THI2	1.05826	2.42138	7.09826e-09	3.9479e-08	THI2	Transcriptional activator of thiamine biosynthetic genes; interacts with regulatory factor Thi3p to control expression of thiamine biosynthetic genes with respect to thiamine availability; acts together with Pdc2p to respond to thiaminediphosphate demand, possibly as related to carbon source availability; zinc finger protein of the Zn(II)2Cys6 type
YIL080W	YIL080W	1.04939	1.03273	0.000807083	0.00224548	YIL080W	TyB Gag-Pol protein; proteolytically processed to make the Gag, RT, PR, and IN proteins that are required for retrotransposition
YDR018C	YDR018C	1.04832	2.48976	4.09479e-09	2.31484e-08	YDR018C	Probable membrane protein with three predicted transmembrane domains; homologous to Ybr042cp, similar to C. elegans F55A11.5 and maize 1-acyl-glycerol-3-phosphate acyltransferase
YDR277C	MTH1	1.04535	6.18508	1.36042e-91	9.59015e-90	MTH1	Negative regulator of the glucose-sensing signal transduction pathway, required for repression of transcription by Rgt1p; interacts with Rgt1p and the Snf3p and Rgt2p glucose sensors; phosphorylated by Yck1p, triggering Mth1p degradation
YML128C	MSC1	1.03921	6.41424	4.83995e-107	3.93313e-105	MSC1	Protein of unknown function; mutant is defective in directing meiotic recombination events to homologous chromatids; the authentic, non-tagged protein is detected in highly purified mitochondria and is phosphorylated
YJL141C	YAK1	1.03721	6.81728	6.26472e-125	6.31981e-123	YAK1	Serine-threonine protein kinase; component of a glucose-sensing system that inhibits growth in response to glucose availability; upon nutrient deprivation Yak1p phosphorylates Pop2p to regulate mRNA deadenylation, the co-repressor Crf1p to inhibit transcription of ribosomal genes, and the stress-responsive transcription factors Hsf1p and Msn2p; nuclear localization negatively regulated by the Ras…
YCR091W	KIN82	1.03656	4.59734	8.33265e-33	1.9424e-31	KIN82	Putative serine/threonine protein kinase implicated in the regulation of phospholipid asymmetry through the activation of phospholipid translocases (flippases) Lem3p-Dnf1p/Dnf2p; similar to Fpk1p
YBR214W	SDS24	1.03423	6.8047	7.76828e-111	6.78391e-109	SDS24	One of two S. cerevisiae homologs (Sds23p and Sds24p) of the S. pombe Sds23 protein, which is implicated in APC/cyclosome regulation; involved in cell separation during budding; may play an indirect role in fluid-phase endocytosis
YPL247C	YPL247C	1.02837	6.23086	5.56311e-93	3.96948e-91	YPL247C	Putative protein of unknown function; green fluorescent protein (GFP)-fusion protein localizes to the cytoplasm and nucleus; similar to the petunia WD repeat protein an11; overexpression causes a cell cycle delay or arrest
YNL195C	YNL195C	1.02719	3.02627	3.62133e-12	2.7953e-11	YNL195C	Putative protein of unknown function; shares a promoter with YNL194C; the authentic, non-tagged protein is detected in highly purified mitochondria in high-throughput studies
YMR169C	ALD3	1.02322	4.04311	9.04417e-23	1.3363e-21	ALD3	Cytoplasmic aldehyde dehydrogenase, involved in beta-alanine synthesis; uses NAD+ as the preferred coenzyme; very similar to Ald2p; expression is induced by stress and repressed by glucose
YJL026W	RNR2	1.01194	8.69228	0	0	RNR2	Ribonucleotide-diphosphate reductase (RNR), small subunit; the RNR complex catalyzes the rate-limiting step in dNTP synthesis and is regulated by DNA replication and DNA damage checkpoint pathways via localization of the small subunits
YKR102W	FLO10	1.00506	3.797	8.94287e-19	1.10157e-17	FLO10	Member of the FLO family of cell wall flocculation proteins; not expressed in most lab strains; overproduction induces flocculation that can be inhibited by mannose, sucrose, or glucose; overproduction also promotes haploid invasive growth and diploid filamentous growth
YEL059C-A	SOM1	1.00391	2.51827	1.22842e-08	6.70472e-08	SOM1	Subunit of the mitochondrial inner membrane peptidase, which is required for maturation of mitochondrial proteins of the intermembrane space; Som1p facilitates cleavage of a subset of substrates; contains twin cysteine-x9-cysteine motifs
YGR287C	IMA1	0.993626	3.68192	3.82782e-17	4.34885e-16	IMA1	Major isomaltase (alpha-1,6-glucosidase) required for isomaltose utilization; has specificity for isomaltose, palatinose, and methyl-alpha-glucoside; member of the IMA isomaltase family
YIR032C	DAL3	0.98771	1.93092	5.2552e-06	2.0678e-05	DAL3	Ureidoglycolate hydrolase, converts ureidoglycolate to glyoxylate and urea in the third step of allantoin degradation; expression sensitive to nitrogen catabolite repression
YMR251W	GTO3	0.985506	2.31212	1.92344e-07	9.20953e-07	GTO3	Omega class glutathione transferase; putative cytosolic localization
YJR151C	DAN4	0.983766	4.44626	1.15013e-27	2.1778e-26	DAN4	Cell wall mannoprotein with similarity to Tir1p, Tir2p, Tir3p, and Tir4p; expressed under anaerobic conditions, completely repressed during aerobic growth
YOL156W	HXT11	0.978586	2.64838	4.75614e-09	2.67836e-08	HXT11	Putative hexose transporter that is nearly identical to Hxt9p, has similarity to major facilitator superfamily (MFS) transporters and is involved in pleiotropic drug resistance
YFL053W	DAK2	0.97369	1.8364	1.40539e-05	5.25428e-05	DAK2	Dihydroxyacetone kinase, required for detoxification of dihydroxyacetone (DHA); involved in stress adaptation
YBR093C	PHO5	0.971962	7.93721	7.45899e-157	8.72851e-155	PHO5	Repressible acid phosphatase (1 of 3) that also mediates extracellular nucleotide-derived phosphate hydrolysis; secretory pathway derived cell surface glycoprotein; induced by phosphate starvation and coordinately regulated by PHO4 and PHO2
YAL067C	SEO1	0.96804	2.01965	5.87774e-06	2.2973e-05	SEO1	Putative permease, member of the allantoate transporter subfamily of the major facilitator superfamily; mutation confers resistance to ethionine sulfoxide
YGR023W	MTL1	0.95547	4.65671	1.81051e-29	3.6403e-28	MTL1	Putative plasma membrane sensor, involved in cell integrity signaling and stress response during glucose starvation and oxidative stress; has structural and functional similarity to Mid2p
YPR006C	ICL2	0.951144	4.5334	1.91156e-27	3.57333e-26	ICL2	2-methylisocitrate lyase of the mitochondrial matrix, functions in the methylcitrate cycle to catalyze the conversion of 2-methylisocitrate to succinate and pyruvate; ICL2 transcription is repressed by glucose and induced by ethanol
YPL028W	ERG10	0.944516	8.70254	1.17455e-172	1.56188e-170	ERG10	Acetyl-CoA C-acetyltransferase (acetoacetyl-CoA thiolase), cytosolic enzyme that transfers an acetyl group from one acetyl-CoA molecule to another, forming acetoacetyl-CoA; involved in the first step in mevalonate biosynthesis
YFR052C-A	Unknown	0.93901	2.86613	8.91817e-10	5.36282e-09	Unknown	Dubious open reading frame unlikely to encode a functional protein, based on available experimental and comparative sequence data
YGR144W	THI4	0.936185	2.32842	6.94832e-07	3.07756e-06	THI4	Thiazole synthase, abundant protein involved in the formation of the thiazole moiety of thiamine during thiamine biosynthesis; acts more as a co-substrate rather than an enzyme by providing the sulphur source for thiazole formation; undergoes a single turnover only; required for mitochondrial genome stability in response to DNA damaging agents
YGR070W	ROM1	0.932541	5.37776	4.88401e-41	1.41467e-39	ROM1	GDP/GTP exchange protein (GEP) for Rho1p; mutations are synthetically lethal with mutations in rom2, which also encodes a GEP
YOR028C	CIN5	0.92825	3.89024	1.9368e-17	2.23957e-16	CIN5	Basic leucine zipper (bZIP) transcription factor of the yAP-1 family; physically interacts with the Tup1-Cyc8 complex and recruits Tup1p to its targets; mediates pleiotropic drug resistance and salt tolerance; nuclearly localized under oxidative stress and sequestered in the cytoplasm by Lot6p under reducing conditions
YNR056C	BIO5	0.925988	3.54864	4.54291e-14	4.11464e-13	BIO5	Putative transmembrane protein involved in the biotin biosynthesis pathway; responsible for uptake of 7-keto 8-aminopelargonic acid; BIO5 is in a cluster of 3 genes (BIO3, BIO4, and BIO5) that mediate biotin synthesis
YOR100C	CRC1	0.921523	1.56429	0.0001898	0.000587887	CRC1	Mitochondrial inner membrane carnitine transporter, required for carnitine-dependent transport of acetyl-CoA from peroxisomes to mitochondria during fatty acid beta-oxidation
YNR014W	YNR014W	0.918588	5.19999	3.02423e-38	8.15428e-37	YNR014W	Putative protein of unknown function; expression is cell-cycle regulated, Azf1p-dependent, and heat-inducible
YAL061W	BDH2	0.916156	5.50095	1.62895e-46	5.54129e-45	BDH2	Putative medium-chain alcohol dehydrogenase with similarity to BDH1; transcription induced by constitutively active PDR1 and PDR3
YLR178C	TFS1	0.915659	5.65052	9.92823e-50	3.56381e-48	TFS1	Protein that interacts with and inhibits carboxypeptidase Y and Ira2p; phosphatidylethanolamine-binding protein (PEBP) family member; targets to vacuolar membranes during stationary phase; acetylated by NatB N-terminal acetyltransferase
YLR142W	PUT1	0.914187	3.6921	1.59088e-14	1.48694e-13	PUT1	Proline oxidase, nuclear-encoded mitochondrial protein involved in utilization of proline as sole nitrogen source; PUT1 transcription is induced by Put3p in the presence of proline and the absence of a preferred nitrogen source
YER044C	ERG28	0.90882	5.99012	1.45196e-56	5.8188e-55	ERG28	Endoplasmic reticulum membrane protein, may facilitate protein-protein interactions between the Erg26p dehydrogenase and the Erg27p 3-ketoreductase and/or tether these enzymes to the ER, also interacts with Erg6p
YMR189W	GCV2	0.907788	7.5161	1.95716e-81	1.1685e-79	GCV2	P subunit of the mitochondrial glycine decarboxylase complex, required for the catabolism of glycine to 5,10-methylene-THF; expression is regulated by levels of 5,10-methylene-THF in the cytoplasm
YKL026C	GPX1	0.902747	3.59153	3.96862e-14	3.61126e-13	GPX1	Phospholipid hydroperoxide glutathione peroxidase induced by glucose starvation that protects cells from phospholipid hydroperoxides and nonphospholipid peroxides during oxidative stress
YHR096C	HXT5	0.901447	4.47398	1.67681e-23	2.56833e-22	HXT5	Hexose transporter with moderate affinity for glucose, induced in the presence of non-fermentable carbon sources, induced by a decrease in growth rate, contains an extended N-terminal domain relative to other HXTs
YER037W	PHM8	0.901388	5.83553	1.9546e-55	7.72728e-54	PHM8	Lysophosphatidic acid (LPA) phosphatase involved in LPA hydrolysis in response to phosphate starvation; phosphatase activity is soluble and Mg2+ dependent; expression is induced by low phosphate levels and by inactivation of Pho85p
YBR072W	HSP26	0.899292	4.71023	2.08146e-27	3.87855e-26	HSP26	Small heat shock protein (sHSP) with chaperone activity; forms hollow, sphere-shaped oligomers that suppress unfolded proteins aggregation; oligomer activation requires heat-induced conformational change; also has mRNA binding activity
YNL200C	NNR1	0.895285	5.15347	6.08293e-35	1.5542e-33	NNR1	NADHX epimerase; catalyzes isomerization of (R)- and (S)-NADHX; homologous to AIBP in mammals and the N- terminal domain of YjeF in E.coli; enzyme is widespread in eukaryotes, prokaryotes and archaea; the authentic, non-tagged protein is detected in highly purified mitochondria in high-throughput studies
YDR019C	GCV1	0.894389	6.90096	1.59331e-106	1.27705e-104	GCV1	T subunit of the mitochondrial glycine decarboxylase complex, required for the catabolism of glycine to 5,10-methylene-THF; expression is regulated by levels of levels of 5,10-methylene-THF in the cytoplasm
YOR120W	GCY1	0.890518	4.4043	2.42955e-22	3.49271e-21	GCY1	Putative NADP(+) coupled glycerol dehydrogenase, proposed to be involved in an alternative pathway for glycerol catabolism; also has mRNA binding activity; member of the aldo-keto reductase (AKR) family
YMR291W	TDA1	0.889272	7.05353	3.54217e-61	1.54666e-59	TDA1	Protein kinase of unknown cellular role; green fluorescent protein (GFP)-fusion protein localizes to the cytoplasm and nucleus; null mutant is sensitive to expression of the top1-T722A allele; not an essential gene
YGR008C	STF2	0.888516	7.17608	6.84707e-110	5.64256e-108	STF2	Protein involved in resistance to dessication stress; Stf2p exhibits antioxidant properties, and its overexpression prevents ROS accumulation and apoptosis; binds to the F0 sector of mitochondrial F1F0 ATPase in vitro and is proposed to modulate the inhibitory action of Inh1p and Stf1p
YKL062W	MSN4	0.887793	6.49485	4.63148e-84	2.8525e-82	MSN4	Transcriptional activator related to Msn2p; activated in stress conditions, which results in translocation from the cytoplasm to the nucleus; binds DNA at stress response elements of responsive genes, inducing gene expression
YIL111W	COX5b	0.886235	6.04671	4.71435e-60	2.02821e-58	COX5b	Subunit Vb of cytochrome c oxidase, which is the terminal member of the mitochondrial inner membrane electron transport chain; predominantly expressed during anaerobic growth while its isoform Va (Cox5Ap) is expressed during aerobic growth
YER060W	FCY21	0.886105	6.03436	3.59094e-62	1.60386e-60	FCY21	Putative purine-cytosine permease, very similar to Fcy2p but cannot substitute for its function
YDL234C	GYP7	0.880941	6.70518	1.29289e-69	6.57798e-68	GYP7	GTPase-activating protein for yeast Rab family members including: Ypt7p (most effective), Ypt1p, Ypt31p, and Ypt32p (in vitro); involved in vesicle mediated protein trafficking
YCR061W	YCR061W	0.873801	5.13987	1.10282e-31	2.46282e-30	YCR061W	Protein of unknown function; green fluorescent protein (GFP)-fusion protein localizes to the cytoplasm in a punctate pattern; induced by treatment with 8-methoxypsoralen and UVA irradiation
YDR034W-B	YDR034W-B	0.866713	1.45111	0.00105979	0.00289624	YDR034W-B	Predicted tail-anchored plasma membrane protein containing a conserved CYSTM module; related proteins in other organisms may be involved in response to stress; green fluorescent protein (GFP)-fusion protein localizes to the cell periphery
YPL134C	ODC1	0.857038	5.04104	8.71512e-31	1.84087e-29	ODC1	Mitochondrial inner membrane transporter, exports 2-oxoadipate and 2-oxoglutarate from the mitochondrial matrix to the cytosol for lysine and glutamate biosynthesis and lysine catabolism; suppresses, in multicopy, an fmc1 null mutation
YDL110C	TMA17	0.85446	5.62597	3.13733e-38	8.42043e-37	TMA17	Protein of unknown function that associates with ribosomes; heterozygous deletion demonstrated increases in chromosome instability in a rad9 deletion background; protein abundance is decreased upon intracellular iron depletion
YFL055W	AGP3	0.848254	3.26282	2.92824e-10	1.88276e-09	AGP3	Low-affinity amino acid permease, may act to supply the cell with amino acids as nitrogen source in nitrogen-poor conditions; transcription is induced under conditions of sulfur limitation; plays a role in regulating Ty1 transposition
YMR020W	FMS1	0.847875	5.67307	3.02135e-46	1.02184e-44	FMS1	Polyamine oxidase, converts spermine to spermidine, which is required for the essential hypusination modification of translation factor eIF-5A; also involved in pantothenic acid biosynthesis
YPL058C	PDR12	0.846782	7.48995	5.34093e-112	4.73481e-110	PDR12	Plasma membrane ATP-binding cassette (ABC) transporter, weak-acid-inducible multidrug transporter required for weak organic acid resistance; induced by sorbate and benzoate and regulated by War1p; mutants exhibit sorbate hypersensitivity
YJL107C	YJL107C	0.846276	3.77344	5.33026e-14	4.80544e-13	YJL107C	Putative protein of unknown function; expression is induced by activation of the HOG1 mitogen-activated signaling pathway and this induction is Hog1p/Pbs2p dependent; YJL107C and adjacent ORF, YJL108C are merged in related fungi
YJR115W	YJR115W	0.84623	3.70667	3.73608e-13	3.1453e-12	YJR115W	Putative protein of unknown function; YJR115W has a paralog, ECM13, that arose from the whole genome duplication
YGR066C	YGR066C	0.845735	2.17618	1.90181e-05	6.99842e-05	YGR066C	Putative protein of unknown function
YER062C	GPP2	0.845155	7.67894	6.77253e-155	7.76982e-153	GPP2	One of two redundant DL-glycerol-3-phosphatases (RHR2/GPP1 encodes the other) involved in glycerol biosynthesis; induced in response to hyperosmotic stress and oxidative stress, and during the diauxic transition
YGL158W	RCK1	0.843061	2.30125	8.2706e-06	3.17945e-05	RCK1	Protein kinase involved in the response to oxidative stress; identified as suppressor of S. pombe cell cycle checkpoint mutations
YIL055C	YIL055C	0.842263	4.1193	1.1267e-16	1.23451e-15	YIL055C	Putative protein of unknown function
YJR008W	MHO1	0.838813	4.21593	5.47976e-18	6.48286e-17	MHO1	Protein of unknown function; inhibits haploid invasive growth when overexpressed; synthetically lethal with phospholipase C (PLC1); expression induced by mild heat-stress on a non-fermentable carbon source, upon entry into stationary phase and upon nitrogen deprivation; repressed by inosine and choline in an Opi1p-dependent manner; highly conserved from bacteria to human; Memo, the human homolog,…
YGR180C	RNR4	0.836755	9.6749	0	0	RNR4	Ribonucleotide-diphosphate reductase (RNR), small subunit; the RNR complex catalyzes the rate-limiting step in dNTP synthesis and is regulated by DNA replication and DNA damage checkpoint pathways via localization of the small subunits
YFL021W	GAT1	0.825363	5.02571	2.8215e-28	5.43046e-27	GAT1	Transcriptional activator of genes involved in nitrogen catabolite repression; contains a GATA-1-type zinc finger DNA-binding motif; activity and localization regulated by nitrogen limitation and Ure2p
YGL045W	RIM8	0.821796	4.83614	7.25467e-25	1.18567e-23	RIM8	Protein involved in proteolytic activation of Rim101p in response to alkaline pH; interacts with ESCRT-1 subunits Stp22p and Vps28p; essential for anaerobic growth; member of the arrestin-related trafficking adaptor family
YNL196C	SLZ1	0.820896	2.19395	2.88093e-05	0.000102845	SLZ1	Sporulation-specific protein with a leucine zipper motif
YGR067C	YGR067C	0.819178	2.92394	7.13273e-08	3.61957e-07	YGR067C	Putative protein of unknown function; contains a zinc finger motif similar to that of Adr1p
YER045C	ACA1	0.818946	5.38492	6.05642e-32	1.36819e-30	ACA1	Basic leucine zipper (bZIP) transcription factor of the ATF/CREB family, may regulate transcription of genes involved in utilization of non-optimal carbon sources
YOR338W	YOR338W	0.817885	4.81374	1.63666e-24	2.62358e-23	YOR338W	Putative protein of unknown function; YOR338W transcription is regulated by Azf1p and its transcript is a specific target of the G protein effector Scp160p; identified as being required for sporulation in a high-throughput mutant screen; YOR338W has a paralog, FUN19, that arose from the whole genome duplication
YOR192C-B	YOR192C-B	0.817856	5.30045	2.41563e-33	5.7222e-32	YOR192C-B	Retrotransposon TYA Gag and TYB Pol genes; transcribed/translated as one unit; polyprotein is processed to make a nucleocapsid-like protein (Gag), reverse transcriptase (RT), protease (PR), and integrase (IN); similar to retroviral genes
YOR230W	WTM1	0.816376	9.25388	6.10465e-217	1.08237e-214	WTM1	Transcriptional modulator involved in regulation of meiosis, silencing, and expression of RNR genes; required for nuclear localization of the ribonucleotide reductase small subunit Rnr2p and Rnr4p; contains WD repeats
YLR299W	ECM38	0.816226	5.75748	8.68785e-39	2.37536e-37	ECM38	Gamma-glutamyltranspeptidase, major glutathione-degrading enzyme; involved in detoxification of electrophilic xenobiotics; expression induced mainly by nitrogen starvation
YER014W	HEM14	0.812734	5.43116	1.02601e-35	2.65627e-34	HEM14	Protoporphyrinogen oxidase, a mitochondrial enzyme that catalyzes the seventh step in the heme biosynthetic pathway, converting protoporphyrinogen IX to protoporphyrin IX; inhibited by diphenyl ether-type herbicides
YNL146W	YNL146W	0.811584	1.84387	0.000263741	0.00079956	YNL146W	Putative protein of unknown function; green fluorescent protein (GFP)-fusion protein localizes to the endoplasmic reticulum; YNL146W is not an essential gene
YIL065C	FIS1	0.808052	4.97913	3.95701e-24	6.22378e-23	FIS1	Protein involved in mitochondrial membrane fission and peroxisome abundance; required for localization of Dnm1p and Mdv1p during mitochondrial division; mediates ethanol-induced apoptosis and ethanol-induced mitochondrial fragmentation
YJL105W	SET4	0.808019	3.71102	2.17185e-12	1.70571e-11	SET4	Protein of unknown function, contains a SET domain
YHR210C	YHR210C	0.803102	3.49718	7.20791e-11	4.94994e-10	YHR210C	Putative protein of unknown function; non-essential gene; highly expressed under anaeorbic conditions; sequence similarity to aldose 1-epimerases such as GAL10
YHR021W-A	ECM12	0.802464	1.32826	0.00278471	0.00690688	ECM12	Putative protein of unknown function; may contribute to cell wall biosynthesis, mutants display zymolyase hypersensitivity
YMR317W	YMR317W	0.799195	4.88806	2.32908e-24	3.70311e-23	YMR317W	Putative protein of unknown function with some similarity to sialidase from Trypanosoma; YMR317W is not an essential gene
YPR030W	CSR2	0.791151	4.17772	1.03613e-15	1.05986e-14	CSR2	Nuclear protein proposed to regulate utilization of nonfermentable carbon sources and endocytosis of plasma membrane proteins; overproduction suppresses chs5 spa2 lethality at high temp; ubiquitinated by Rsp5p, deubiquitinated by Ubp2p
YEL060C	PRB1	0.790905	7.63864	9.93812e-118	9.53245e-116	PRB1	Vacuolar proteinase B (yscB), a serine protease of the subtilisin family; involved in protein degradation in the vacuole and required for full protein degradation during sporulation; activity inhibited by Pbi2p
YDL079C	MRK1	0.790746	4.43492	3.33126e-18	3.9697e-17	MRK1	Glycogen synthase kinase 3 (GSK-3) homolog; one of four GSK-3 homologs in S. cerevisiae that function to activate Msn2p-dependent transcription of stress responsive genes and that function in protein degradation
YHR216W	IMD2	0.783272	6.67039	2.16066e-61	9.57729e-60	IMD2	Inosine monophosphate dehydrogenase, catalyzes the rate-limiting step in GTP biosynthesis, expression is induced by mycophenolic acid resulting in resistance to the drug, expression is repressed by nutrient limitatio
YER185W	PUG1	0.781872	1.99957	0.000198112	0.000612015	PUG1	Plasma membrane protein with roles in the uptake of protoprophyrin IX and the efflux of heme; expression is induced under both low-heme and low-oxygen conditions; member of the fungal lipid-translocating exporter (LTE) family of proteins
YAL028W	FRT2	0.781457	4.46824	2.70038e-18	3.23769e-17	FRT2	Tail-anchored ER membrane protein of unknown function; interacts with homolog Frt1p; promotes growth in conditions of high Na+, alkaline pH, or cell wall stress, possibly via a role in posttranslational translocation; potential Cdc28p substrate; FRT2 has a paralog, FRT1, that arose from the whole genome duplication
YLR348C	DIC1	0.781212	5.90877	1.10864e-30	2.33334e-29	DIC1	Mitochondrial dicarboxylate carrier, integral membrane protein, catalyzes a dicarboxylate-phosphate exchange across the inner mitochondrial membrane, transports cytoplasmic dicarboxylates into the mitochondrial matrix
YJL082W	IML2	0.775341	6.20887	1.07426e-52	4.02916e-51	IML2	Protein of unknown function; the authentic, non-tagged protein is detected in highly purified mitochondria in high-throughput studies
YKR091W	SRL3	0.768004	5.38615	4.17894e-31	8.95641e-30	SRL3	Cytoplasmic protein that, when overexpressed, suppresses the lethality of a rad53 null mutation; potential Cdc28p substrate
YHR214W-A	YHR214W-A	0.767743	3.95587	4.15916e-13	3.48642e-12	YHR214W-A	Dubious open reading frame unlikely to encode a protein, based on experimental and comparative sequence data; similar to the fungal specific protein encoded by YAR068W; induced by zinc deficiency
YLR346C	CIS1	0.765196	2.41116	2.50488e-05	9.04137e-05	CIS1	Putative protein of unknown function found in mitochondria; expression is regulated by transcription factors involved in pleiotropic drug resistance, Pdr1p and Yrr1p; YLR346C is not an essential gene
YOL153C	YOL153C	0.763136	4.63318	1.37471e-19	1.76005e-18	YOL153C	Hypothetical protein
YDR096W	GIS1	0.762132	6.07532	5.96924e-45	1.91901e-43	GIS1	JmjC domain-containing histone demethylase and transcription factor; involved in expression of genes during nutrient limitation; negatively regulates DPP1 and PHR1; activity is modulated by limited proteasome-mediated proteolysis; has a JmjC and a JmjN domain in the N-terminal region that interact, promoting Gis1p stability and proper transcriptional activity; contains transactivating domains TAD…
YER096W	SHC1	0.760158	3.29871	1.01786e-08	5.61311e-08	SHC1	Sporulation-specific activator of Chs3p (chitin synthase III); required for the synthesis of the chitosan layer of ascospores; transcriptionally induced at alkaline pH; SHC1 has a paralog, SKT5, that arose from the whole genome duplication
YML118W	NGL3	0.760073	3.05245	1.30419e-07	6.38561e-07	NGL3	3'-5' exonuclease specific for poly-A RNAs; has a domain similar to a magnesium-dependent endonuclease motif in mRNA deadenylase Ccr4p; similar to Ngl1p and Ngl2p
YJR088C	EMC2	0.759417	5.51871	6.5196e-34	1.57629e-32	EMC2	Member of a transmembrane complex required for efficient folding of proteins in the ER; null mutant displays induction of the unfolded protein response
YGL009C	LEU1	0.756697	10.5655	4.25556e-266	9.95971e-264	LEU1	Isopropylmalate isomerase, catalyzes the second step in the leucine biosynthesis pathway
YOL047C	LDS2	0.756002	2.79468	1.56355e-06	6.57206e-06	LDS2	Protein of unknown function; green fluorescent protein (GFP)-fusion protein localizes to the cytoplasm in a punctate pattern
YJL108C	PRM10	0.750125	4.40903	2.15159e-16	2.3099e-15	PRM10	Pheromone-regulated protein, proposed to be involved in mating; predicted to have 5 transmembrane segments; induced by treatment with 8-methoxypsoralen and UVA irradiation
YKL161C	KDX1	0.745924	4.39609	5.73925e-16	5.94343e-15	KDX1	Protein kinase implicated in the Slt2p mitogen-activated (MAP) kinase signaling pathway; interacts with numerous components in the mating pheromone and CWI MAPK pathways; associates with Rlm1p
tD(GUC)O	tD(GUC)O	0.743783	2.41128	2.54958e-05	9.1857e-05	tD(GUC)O	Aspartate tRNA (tRNA-Asp), predicted by tRNAscan-SE analysis
snR17a	SNR17a	0.74193	3.81604	0.00144601	0.00382832	SNR17a	small nucleolar RNA (snoRNA) U3, part of Small ribosomal SubUnit (SSU) processosome; SNR17B also encodes snoRNA U3
YGR243W	MPC3	0.741405	3.0325	5.87408e-07	2.6236e-06	MPC3	Highly conserved subunit of the mitochondrial pyruvate carrier; a mitochondrial inner membrane complex comprised of Fmp37p/Mpc1p and either Mpc2p or Fmp43p/Mpc3p mediates mitochondrial pyruvate uptake; more highly expressed in glucose-containing minimal medium than in lactate-containing medium; expression regulated by osmotic and alkaline stresses
YJL144W	YJL144W	0.741166	3.79281	3.12387e-11	2.22087e-10	YJL144W	Cytoplasmic hydrophilin essential in dessication-rehydration process; expression induced by osmotic stress, starvation and during stationary phase; GFP-fusion protein is induced by the DNA-damaging agent MMS
YJR096W	YJR096W	0.740571	5.89458	2.74245e-39	7.64098e-38	YJR096W	Putative xylose and arabinose reductase; member of the aldo-keto reductase (AKR) family; GFP-fusion protein is induced in response to the DNA-damaging agent MMS
YDL214C	PRR2	0.738662	2.98624	4.10951e-07	1.86538e-06	PRR2	Serine/threonine protein kinase that inhibits pheromone induced signalling downstream of MAPK, possibly at the level of the Ste12p transcription factor; mutant has increased aneuploidy tolerance
YCR098C	GIT1	0.73691	2.81378	2.37216e-06	9.80191e-06	GIT1	Plasma membrane permease, mediates uptake of glycerophosphoinositol and glycerophosphocholine as sources of the nutrients inositol and phosphate; expression and transport rate are regulated by phosphate and inositol availability
YOL083W	ATG34	0.734833	3.29012	3.15588e-08	1.66352e-07	ATG34	Receptor protein involved in selective autophagy during starvation; specifically involved in the transport of cargo protein alpha-mannosidase (Ams1p); Atg19p paralog
YPR005C	HAL1	0.733463	3.69224	1.60129e-10	1.06106e-09	HAL1	Cytoplasmic protein involved in halotolerance; decreases intracellular Na+ (via Ena1p) and increases intracellular K+ by decreasing efflux; expression repressed by Ssn6p-Tup1p and Sko1p and induced by NaCl, KCl, and sorbitol through Gcn4p
YDR536W	STL1	0.733408	3.17633	1.0774e-07	5.33774e-07	STL1	Glycerol proton symporter of the plasma membrane, subject to glucose-induced inactivation, strongly but transiently induced when cells are subjected to osmotic shock
YLL039C	UBI4	0.731792	7.82677	7.61513e-76	4.32584e-74	UBI4	Ubiquitin, becomes conjugated to proteins, marking them for selective degradation via the ubiquitin-26S proteasome system; essential for the cellular stress response; encoded as a polyubiquitin precursor comprised of 5 head-to-tail repeats
YBR132C	AGP2	0.728862	4.75268	2.6562e-19	3.32793e-18	AGP2	High affinity polyamine permease, preferentially uses spermidine over putrescine; expression is down-regulated by osmotic stress; plasma membrane carnitine transporter, also functions as a low-affinity amino acid permease
YLR251W	SYM1	0.727885	3.84042	3.35727e-11	2.37987e-10	SYM1	Protein required for ethanol metabolism; induced by heat shock and localized to the inner mitochondrial membrane; homologous to mammalian peroxisomal membrane protein Mpv17
YIR007W	EGH1	0.726853	4.99084	2.49568e-22	3.57897e-21	EGH1	Putative protein of unknown function; green fluorescent protein (GFP)-fusion protein localizes to the cytoplasm; YIR007W is a non-essential gene
YGL081W	YGL081W	0.725737	2.54142	2.82741e-05	0.00010112	YGL081W	Putative protein of unknown function; non-essential gene; interacts genetically with CHS5, a gene involved in chitin biosynthesis
YBL100W-B	YBL100W-B	0.719729	4.0031	3.9591e-12	3.04398e-11	YBL100W-B	Retrotransposon TYA Gag and TYB Pol genes; transcribed/translated as one unit; polyprotein is processed to make a nucleocapsid-like protein (Gag), reverse transcriptase (RT), protease (PR), and integrase (IN); similar to retroviral genes
YMR251W-A	HOR7	0.719534	8.96451	2.32557e-84	1.44755e-82	HOR7	Protein of unknown function; overexpression suppresses Ca2+ sensitivity of mutants lacking inositol phosphorylceramide mannosyltransferases Csg1p and Csh1p; transcription is induced under hyperosmotic stress and repressed by alpha factor
YCL038C	ATG22	0.711542	5.58863	1.829e-30	3.80837e-29	ATG22	Vacuolar integral membrane protein required for efflux of amino acids during autophagic body breakdown in the vacuole; null mutation causes a gradual loss of viability during starvation
YER160C	YER160C	0.710954	2.62645	2.39371e-05	8.68293e-05	YER160C	Retrotransposon TYA Gag and TYB Pol genes; transcribed/translated as one unit; polyprotein is processed to make a nucleocapsid-like protein (Gag), reverse transcriptase (RT), protease (PR), and integrase (IN); similar to retroviral genes
YOL152W	FRE7	0.710921	4.70151	8.91404e-18	1.03896e-16	FRE7	Putative ferric reductase with similarity to Fre2p; expression induced by low copper levels
YNL173C	MDG1	0.708062	6.43394	1.27922e-50	4.67795e-49	MDG1	Plasma membrane protein involved in G-protein mediated pheromone signaling pathway; overproduction suppresses bem1 mutations
YOR273C	TPO4	0.707149	7.31682	1.1012e-45	3.64018e-44	TPO4	Polyamine transport protein, recognizes spermine, putrescine, and spermidine; localizes to the plasma membrane; member of the major facilitator superfamily
YNL305C	BXI1	0.702494	5.49278	3.59345e-25	5.98423e-24	BXI1	Protein involved in apoptosis; variously described as containing a BCL-2 homology (BH3) domain or as a member of the BAX inhibitor family; reported to promote apoptosis under some conditions and to inhibit it in others; localizes to ER and vacuole; may link the unfolded protein response to apoptosis via regulation of calcium-mediated signaling; translocates to mitochondria under apoptosis-inducin…
YMR018W	PEX9	0.696683	2.43644	0.000106009	0.000344207	PEX9	Putative protein of unknown function with similarity to human PEX5Rp (peroxin protein 5 related protein); transcription increases during colony development similar to genes involved in peroxisome biogenesis; YMR018W is not an essential gene
YDR171W	HSP42	0.696417	7.29926	1.09096e-80	6.44769e-79	HSP42	Small heat shock protein (sHSP) with chaperone activity; forms barrel-shaped oligomers that suppress unfolded protein aggregation; involved in cytoskeleton reorganization after heat shock
YDR518W	EUG1	0.692499	6.64903	6.28022e-43	1.8941e-41	EUG1	Protein disulfide isomerase of the endoplasmic reticulum lumen; EUG1 has a paralog, PDI1, that arose from the whole genome duplication; function overlaps with that of Pdi1p; may interact with nascent polypeptides in the ER
YCL040W	GLK1	0.688894	8.76799	2.44506e-83	1.49022e-81	GLK1	Glucokinase; catalyzes the phosphorylation of glucose at C6 in the first irreversible step of glucose metabolism; one of three glucose phosphorylating enzymes; expression regulated by non-fermentable carbon sources; GLK1 has a paralog, EMI2, that arose from the whole genome duplication
YBR145W	ADH5	0.685882	5.32155	1.22417e-22	1.79065e-21	ADH5	Alcohol dehydrogenase isoenzyme V; involved in ethanol production
YNL045W	LAP2	0.681826	7.10329	2.66934e-60	1.15691e-58	LAP2	Leucyl aminopeptidase yscIV (leukotriene A4 hydrolase) with epoxide hydrolase activity, metalloenzyme containing one zinc atom; green fluorescent protein (GFP)-fusion protein localizes to the cytoplasm and nucleus
YFL059W	SNZ3	0.679691	2.18795	0.000533903	0.00153432	SNZ3	Member of a stationary phase-induced gene family; transcription of SNZ2 is induced prior to diauxic shift, and also in the absence of thiamin in a Thi2p-dependent manner; forms a coregulated gene pair with SNO3
YHR138C	YHR138C	0.677024	5.12448	2.15431e-21	2.93136e-20	YHR138C	Putative protein of unknown function; has similarity to Pbi2p; double null mutant lacking Pbi2p and Yhr138p exhibits highly fragmented vacuoles
YBR139W	YBR139W	0.675737	6.95481	1.09495e-58	4.60902e-57	YBR139W	Putative serine type carboxypeptidase with a role in phytochelatin synthesis; green fluorescent protein (GFP)-fusion protein localizes to the vacuole; expression induced by nitrogen limitation in a GLN3, GAT1-independent manner
YLR345W	YLR345W	0.674945	5.76374	8.13952e-32	1.82469e-30	YLR345W	Similar to 6-phosphofructo-2-kinase/fructose-2,6-bisphosphatase enzymes responsible for the metabolism of fructoso-2,6-bisphosphate; mRNA expression is repressed by the Rfx1p-Tup1p-Ssn6p repressor complex; YLR345W is not an essential gene
YBR169C	SSE2	0.674855	6.55416	2.43984e-45	7.93082e-44	SSE2	Member of the heat shock protein 70 (HSP70) family; may be involved in protein folding; localized to the cytoplasm; highly homologous to the heat shock protein Sse1p
YKL103C	APE1	0.674366	6.52791	1.92612e-41	5.66319e-40	APE1	Vacuolar aminopeptidase yscI; zinc metalloproteinase that belongs to the peptidase family M18; often used as a marker protein in studies of autophagy and cytosol to vacuole targeting (CVT) pathway
YER053C	PIC2	0.673849	7.69149	5.96899e-45	1.91901e-43	PIC2	Mitochondrial phosphate carrier, imports inorganic phosphate into mitochondria; functionally redundant with Mir1p but less abundant than Mir1p under normal conditions; expression is induced at high temperature
YER079W	YER079W	0.671438	5.18866	2.12417e-21	2.89709e-20	YER079W	Putative protein of unknown function
YMR133W	REC114	0.66968	3.5274	3.46105e-08	1.8162e-07	REC114	Protein involved in early stages of meiotic recombination; possibly involved in the coordination of recombination and meiotic division; mutations lead to premature initiation of the first meiotic division
YGL157W	ARI1	0.669632	7.0897	1.30223e-58	5.40378e-57	ARI1	NADPH-dependent aldehyde reductase, utilizes aromatic and alophatic aldehyde substrates; member of the short-chain dehydrogenase/reductase superfamily
YBR012W-B	YBR012W-B	0.668324	2.47041	0.000208424	0.000642173	YBR012W-B	Retrotransposon TYA Gag and TYB Pol genes; transcribed/translated as one unit; polyprotein is processed to make a nucleocapsid-like protein (Gag), reverse transcriptase (RT), protease (PR), and integrase (IN); similar to retroviral genes
YHR215W	PHO12	0.667325	7.76553	2.26596e-106	1.79164e-104	PHO12	One of three repressible acid phosphatases, a glycoprotein that is transported to the cell surface by the secretory pathway; nearly identical to Pho11p; upregulated by phosphate starvation
YBR117C	TKL2	0.667183	3.65235	1.37205e-08	7.45392e-08	TKL2	Transketolase, similar to Tkl1p; catalyzes conversion of xylulose-5-phosphate and ribose-5-phosphate to sedoheptulose-7-phosphate and glyceraldehyde-3-phosphate in the pentose phosphate pathway; needed for synthesis of aromatic amino acids
YPL165C	SET6	0.664303	4.26717	3.14064e-12	2.45012e-11	SET6	SET domain protein of unknown function; deletion heterozygote is sensitive to compounds that target ergosterol biosynthesis, may be involved in compound availability
YPL166W	ATG29	0.662111	2.97568	7.01514e-06	2.71645e-05	ATG29	Autophagy-specific protein that is required for recruitment of other ATG proteins to the pre-autophagosomal structure (PAS); interacts with Atg17p and localizas to the PAS in a manner interdependent with Atg17p and Cis1p; not conserved
YOR374W	ALD4	0.659756	7.55477	9.74508e-60	4.16193e-58	ALD4	Mitochondrial aldehyde dehydrogenase, required for growth on ethanol and conversion of acetaldehyde to acetate; phosphorylated; activity is K+ dependent; utilizes NADP+ or NAD+ equally as coenzymes; expression is glucose repressed
YBL043W	ECM13	0.659248	3.62002	2.55328e-08	1.35565e-07	ECM13	Non-essential protein of unknown function; induced by treatment with 8-methoxypsoralen and UVA irradiation; ECM13 has a paralog, YJR115W, that arose from the whole genome duplication
YDR497C	ITR1	0.657421	8.48689	3.02103e-147	3.39924e-145	ITR1	Myo-inositol transporter with strong similarity to the minor myo-inositol transporter Itr2p, member of the sugar transporter superfamily; expression is repressed by inositol and choline via Opi1p and derepressed via Ino2p and Ino4p
YGR161C-D	YGR161C-D	0.656648	2.35997	0.000305765	0.000915105	YGR161C-D	Retrotransposon TYA Gag and TYB Pol genes; transcribed/translated as one unit; polyprotein is processed to make a nucleocapsid-like protein (Gag), reverse transcriptase (RT), protease (PR), and integrase (IN); similar to retroviral genes
YBR286W	APE3	0.653255	10.7306	0	0	APE3	Vacuolar aminopeptidase Y, processed to mature form by Prb1p
YKR076W	ECM4	0.649118	4.39103	1.31598e-12	1.04617e-11	ECM4	Omega class glutathione transferase; not essential; similar to Ygr154cp; green fluorescent protein (GFP)-fusion protein localizes to the cytoplasm
YFR014C	CMK1	0.648872	6.21766	2.03543e-33	4.86094e-32	CMK1	Calmodulin-dependent protein kinase; may play a role in stress response, many Ca++/calmodulin dependent phosphorylation substrates demonstrated in vitro, amino acid sequence similar to Cmk2p and mammalian Cam Kinase II
YPL088W	YPL088W	0.648659	4.5685	1.65026e-13	1.43259e-12	YPL088W	Putative aryl alcohol dehydrogenase; transcription is activated by paralogous transcription factors Yrm1p and Yrr1p along with genes involved in multidrug resistance
YJR148W	BAT2	0.646743	8.5276	2.04503e-110	1.75963e-108	BAT2	Cytosolic branched-chain amino acid (BCAA) aminotransferase, preferentially involved in BCAA catabolism; homolog of murine ECA39; highly expressed during stationary phase and repressed during logarithmic phase
YIL062C	ARC15	0.645241	6.64391	1.70641e-44	5.39686e-43	ARC15	Subunit of the ARP2/3 complex, which is required for the motility and integrity of cortical actin patches; has mRNA binding activity
YEL047C	FRD1	0.641951	7.58497	4.17062e-75	2.3021e-73	FRD1	Soluble fumarate reductase, required with isoenzyme Osm1p for anaerobic growth; may interact with ribosomes, based on co-purification experiments; authentic, non-tagged protein is detected in purified mitochondria in high-throughput studies; similar to Arxula adeninovorans fumarate reductase
YLL042C	ATG10	0.639325	2.61786	0.000123677	0.000396755	ATG10	Conserved E2-like conjugating enzyme that mediates formation of the Atg12p-Atg5p conjugate, which is a critical step in autophagy
YBL005W-B	YBL005W-B	0.637226	7.63656	5.28715e-65	2.49477e-63	YBL005W-B	Retrotransposon TYA Gag and TYB Pol genes; transcribed/translated as one unit; polyprotein is processed to make a nucleocapsid-like protein (Gag), reverse transcriptase (RT), protease (PR), and integrase (IN); similar to retroviral genes
YFL054C	AQY3	0.637078	4.50282	3.71431e-13	3.13147e-12	AQY3	Putative channel-like protein; similar to Fps1p; mediates passive diffusion of glycerol in the presence of ethanol
YMR196W	YMR196W	0.636186	6.18962	5.97314e-34	1.4562e-32	YMR196W	Putative protein of unknown function; green fluorescent protein (GFP)-fusion protein localizes to the cytoplasm; YMR196W is not an essential gene
YOR062C	YOR062C	0.632979	4.6647	1.2417e-13	1.0876e-12	YOR062C	Protein of unknown function; similar to YKR075Cp and Reg1p; expression regulated by glucose and Rgt1p; GFP-fusion protein is induced in response to the DNA-damaging agent MMS
YBR208C	DUR1,2	0.631374	6.1823	9.34566e-36	2.43029e-34	DUR1,2	Urea amidolyase, contains both urea carboxylase and allophanate hydrolase activities, degrades urea to CO2 and NH3; expression sensitive to nitrogen catabolite repression and induced by allophanate, an intermediate in allantoin degradation
YMR050C	YMR050C	0.631122	2.26294	0.0010089	0.00276349	YMR050C	Retrotransposon TYA Gag and TYB Pol genes; transcribed/translated as one unit; polyprotein is processed to make a nucleocapsid-like protein (Gag), reverse transcriptase (RT), protease (PR), and integrase (IN); similar to retroviral genes
YHR177W	YHR177W	0.628853	3.83881	1.03142e-08	5.68254e-08	YHR177W	Putative protein of unknown function; overexpression causes a cell cycle delay or arrest
YLR089C	ALT1	0.62774	7.67104	2.85367e-67	1.36859e-65	ALT1	Alanine transaminase (glutamic pyruvic transaminase); involved in alanine biosynthetic and catabolic processes; the authentic, non-tagged protein is detected in highly purified mitochondria in high-throughput studies
YKL187C	FAT3	0.6233	4.15376	3.14945e-10	2.01173e-09	FAT3	Putative protein of unknown function; the authentic, non-tagged protein is detected in a phosphorylated state in highly purified mitochondria in high-throughput studies
YMR119W	ASI1	0.620474	5.86284	1.45539e-27	2.74694e-26	ASI1	Putative integral membrane E3 ubiquitin ligase; acts with Asi2p and Asi3p to ensure the fidelity of SPS-sensor signalling by maintaining the dormant repressed state of gene expression in the absence of inducing signals
YBL064C	PRX1	0.620056	6.24831	1.36201e-31	3.0186e-30	PRX1	Mitochondrial peroxiredoxin (1-Cys Prx) with thioredoxin peroxidase activity, has a role in reduction of hydroperoxides; reactivation requires Trr2p and glutathione; induced during respiratory growth and oxidative stress; phosphorylated
YOR386W	PHR1	0.61815	4.76922	2.64953e-14	2.43748e-13	PHR1	DNA photolyase involved in photoreactivation, repairs pyrimidine dimers in the presence of visible light; induced by DNA damage; regulated by transcriptional repressor Rph1p
YJR119C	JHD2	0.615098	4.35092	4.31774e-11	3.01469e-10	JHD2	JmjC domain family histone demethylase specific for H3-K4 (histone H3 Lys4); removes methyl groups specifically added by Set1p methyltransferase; protein levels regulated by Not4p (E3 ubiquitin ligase) polyubiquitin-mediated degradation
YGR051C	YGR051C	0.610038	2.4611	0.000509304	0.00147303	YGR051C	Dubious open reading frame unlikely to encode a protein, based on available experimental and comparative sequence data; YGR051C is not an essential gene
YPL222W	FMP40	0.606736	4.51183	5.36395e-12	4.10792e-11	FMP40	Putative protein of unknown function; proposed to be involved in responding to environmental stresses; the authentic, non-tagged protein is detected in highly purified mitochondria in high-throughput studies
YER044C-A	MEI4	0.60583	2.37027	0.000988317	0.00271358	MEI4	Meiosis-specific protein involved in double-strand break formation during meiotic recombination; required for chromosome synapsis and production of viable spores
YHR209W	CRG1	0.603739	4.79272	4.48017e-14	4.0641e-13	CRG1	S-AdoMet-dependent methyltransferase involved in lipid homeostasis; mediates resistance to a drug cantharidin
YKL035W	UGP1	0.602964	8.96706	8.88803e-125	8.81421e-123	UGP1	UDP-glucose pyrophosphorylase (UGPase), catalyses the reversible formation of UDP-Glc from glucose 1-phosphate and UTP, involved in a wide variety of metabolic pathways, expression modulated by Pho85p through Pho4p
YBR297W	MAL33	0.601727	4.25408	3.14851e-10	2.01173e-09	MAL33	MAL-activator protein, part of complex locus MAL3; nonfunctional in genomic reference strain S288C
YAL062W	GDH3	0.60145	5.12381	4.65314e-17	5.25589e-16	GDH3	NADP(+)-dependent glutamate dehydrogenase; synthesizes glutamate from ammonia and alpha-ketoglutarate; rate of alpha-ketoglutarate utilization differs from Gdh1p; expression regulated by nitrogen and carbon sources; GDH3 has a paralog, GDH1, that arose from the whole genome duplication
YPL123C	RNY1	0.600551	4.45359	1.49043e-11	1.0887e-10	RNY1	Vacuolar RNase of the T(2) family, relocalizes to the cytosol where it cleaves tRNAs upon oxidative or stationary phase stress; promotes apoptosis under stress conditions and this function is independent of its catalytic activity
YER066W	RRT13	0.600332	3.04925	3.0453e-05	0.000108382	RRT13	Putative protein of unknown function; non-essential gene identified in a screen for mutants with decreased levels of rDNA transcription
YDR261W-B	YDR261W-B	0.599811	4.5901	1.35981e-12	1.07808e-11	YDR261W-B	Retrotransposon TYA Gag and TYB Pol genes; transcribed/translated as one unit; polyprotein is processed to make a nucleocapsid-like protein (Gag), reverse transcriptase (RT), protease (PR), and integrase (IN); similar to retroviral genes
YDR534C	FIT1	0.598143	3.74757	1.20409e-07	5.94025e-07	FIT1	Mannoprotein that is incorporated into the cell wall via a glycosylphosphatidylinositol (GPI) anchor, involved in the retention of siderophore-iron in the cell wall
YAL060W	BDH1	0.597932	7.17461	1.96726e-48	6.81092e-47	BDH1	NAD-dependent (R,R)-butanediol dehydrogenase, catalyzes oxidation of (R,R)-2,3-butanediol to (3R)-acetoin, oxidation of meso-butanediol to (3S)-acetoin, and reduction of acetoin; enhances use of 2,3-butanediol as an aerobic carbon source
YER158C	YER158C	0.595484	5.39524	6.38101e-18	7.52728e-17	YER158C	Protein of unknown function, has similarity to Afr1p; potentially phosphorylated by Cdc28p
YLR207W	HRD3	0.593096	6.23711	8.19477e-33	1.9179e-31	HRD3	Resident protein of the ER membrane that plays a central role in ER-associated protein degradation (ERAD), forms HRD complex with Hrd1p and ERAD determinants that engages in lumen to cytosol communication and coordination of ERAD events
YLR438W	CAR2	0.589102	6.47553	7.05962e-17	7.82308e-16	CAR2	L-ornithine transaminase (OTAse), catalyzes the second step of arginine degradation, expression is dually-regulated by allophanate induction and a specific arginine induction process; not nitrogen catabolite repression sensitive
YGL121C	GPG1	0.585853	2.9484	9.76274e-05	0.00032019	GPG1	Proposed gamma subunit of the heterotrimeric G protein that interacts with the receptor Gpr1p; involved in regulation of pseudohyphal growth; requires Gpb1p or Gpb2p to interact with Gpa2p; overproduction causes prion curing
YGL006W	PMC1	0.585751	7.28257	1.61636e-48	5.69718e-47	PMC1	Vacuolar Ca2+ ATPase involved in depleting cytosol of Ca2+ ions; prevents growth inhibition by activation of calcineurin in the presence of elevated concentrations of calcium; similar to mammalian PMCA1a
