# Supplementary material for: Inactivating histone deacetylase HDA promotes longevity by mobilizing trehalose metabolism
Source: Nat Commun. 2021 Mar 31;12:1981. doi: 10.1038/s41467-021-22257-2 (PMC8012573; doi:10.1038/s41467-021-22257-2)
Supplement: Supplementary file 8 — Source data [file 41467_2021_22257_MOESM8_ESM.zip › Source_data_1-5.xlsx]

## Sheet: 1b,s1bc
Rep1 LS	Rep2 LS	Rep3 LS
10.59	11.04	12.28
11.94	11.57	12.7
16.2	16.85	18.57
14.69	15.47	18.18
17.59	19.12	21.55
17.83	18.87	20.73
18.39	18.66	21.36
16.46	16.5	19.8
18.89	20.19	21.76
18.6	22.1	22.19
9.77	10.88	13.53
18.15	17.43	21.68
16.71	17.19	19.81
18.76	17.97	20.65
17.81	16.69	20.12
17.32	16.95	19.98
18.03	17.61	20.56
17.17	18.06	20.44
14.28	13.89	16.54
16.95	16.29	19.78
17.34	17.01	19.99
19.9	23.09	22.8
16.99	16.94	20.08
18.22	24.22	22.69
18.2	17.6	20.49
14.25	13.74	16.94
14.27	15.02	20.06
17.42	16.32	19.34
17.49	16.87	20.13
17.91	17.07	20.06
16.27	16.74	22.82
17.19	17.17	19.97
16.79	16.03	19.63
17.5	17.4	19.77
18.84	19.93	21.62
17.54	16.14	19.76
17.32	16.35	20.07
15.07	15.3	18.01
16.73	17.39	18.62
17.79	20.78	24.51
19.53	19.07	21.31
17.12	18.5	20.08
17.4	17.87	20.7
18.24	17.7	21.15
16.24	15.72	16.12
17.04	15.97	18.67
16.92	16.87	19.95
16.24	15.34	20.35
17.02	16.65	20.1
20.55	24.21	23.24
15.2	13.92	16.22
15.49	15.46	17.82
17.51	17.69	20.61
18.55	20.18	21.18
15.91	13.69	16.72
17.85	17.31	21.09
18.41	18.13	20.32
19.04	18.07	20.04
18.51	18.05	20.14
16.75	15.61	17.83
18.63	19.31	20.9
22.01	23.68	23.97
15.19	18.25	22.3
18.7	17.6	20.66
16.91	18.93	20.31
17.31	17.16	20.13
19.83	19.33	19.83
15.32	15.64	18.21
18.7	25.39	22.42
14.8	14.63	18.47
17.56	16.5	19.98
17.61	16.25	20.88
19.82	17.17	21.36
18.31	17.59	20.5
17.27	16.75	20.45
16.28	16.71	25.64
17.32	16.65	19.99
17	16.2	18.23
15.51	13.48	18.55
18.05	17.74	19.97
18.34	17.84	21.04
15.38	15.54	16.39
17.97	19.85	21.14
18.5	20.99	21.58
17.18	19.22	21.43
17.96	18.71	20.77
18.57	18.65	21.55
17.91	17.46	20.77
15.49	16.68	19.58
18.4	18.21	21
19.87	19.34	22.37
17.15	16.19	18.44
17.17	16.29	19.12
20.63	24.92	21.68
15.65	16.8	19.32
17.51	21.9	22.51
17.02	17.13	19.67
17.37	16.92	20.45
17.54	18.61	21.3
18	17.8	20.87
17.72	21.26	20.72
16.33	17.42	20.51
20.83	23.55	23.64
18.18	17.3	20.55
17.09	15.88	19.29
18.46	17.07	20.65
19.07	18.12	20.9
18.15	17.11	20
19.24	19.65	21.22
18.84	19.81	21.45
15.8	19.93	20.05
17.53	18.33	20.97
19.53	22.17	22.83
17.23	16.78	19.66
18.44	16.62	19.93
16.61	16.18	20.44
17.76	16.35	19.22
17.12	18.55	20.67
14.93	15.11	17.31
16.33	13.85	15.67
17.81	16.34	20.21
18.43	17.38	20.55
17.59	16.68	20.2
18.2	16.36	20.1
18.07	16.11	20.89
21.54	23.43	23.04
16.97	16.22	18.62
17.26	16.52	19.76
18.1	16.22	20.52
18.16	17.47	20.44
18.47	17.52	20.15
15.66	16.5	20.12
19.71	18.09	20.1
19.12	19.65	20.88
7.89	7.11	9.26
16.31	16.6	19.58
18.76	17.46	19.82
18.47	18.07	20.79
19.13	16.57	19.57
17.53	17.33	20.13
19.1	16.9	20.56
20.3	21.32	21.77
19.36	18.12	20.43
18.51	17.93	20.81
17.59	16.62	20.58
18.59	17.8	20.86
17.25	17.19	20.49
20.43	17.83	20.78
18.78	15.63	17.55
16.73	17.8	20.55
17.7	16.22	20.01
15.86	15.51	18.67
21.1	20.86	21.68
18.36	17.72	20.1
17.18	17.2	20.06
21.11	24.82	23.42
20.87	27.05	24.71
28.75	17.13	24.91
16.7	16.39	20.18
19.19	16.9	19.92
17.33	16.34	19.5
18.43	17.01	20.3
19.17	19.61	21.64
19.7	18.1	20.22
16.55	16.45	19.14
14.76	14.34	15.46
16.16	15.39	18.08
17.76	17.01	20.06
18.24	24.4	23.92
14.47	16.06	19.88
17.72	16.19	18.4
17.36	16.17	18.57
19.21	18.15	20.5
18.34	16.48	20.3
18	15.99	17.88
17.3	16.21	20.49
16.26	15.07	17.35
18.6	15.96	20.07
14.93	14.91	17.15
18.33	16.58	20.19
20.84	20.18	21.8
16.59	15.62	18.82
21.72	26.42	24.6
18.2	17.75	20.7
14.3	9.71	11.57
18.92	16.32	19.86
18.29	17.29	20.29
17.92	16.44	18.93
19.15	18.58	21.58
18.3	17.99	19.98
18.44	16.48	20.67
18.45	19.04	21.65
19.4	22.14	24.34
17.1	16.2	19.22
17.88	16.13	21.62
17.76	15.89	19.97
17.15	16.57	20.63
12.99	12.63	15.03
17.55	17.24	20.32
17.28	17.58	19.84
14.59	14.73	17.29
18.47	20.33	21.9
16.35	15.62	18.49
18.35	18.18	20.84
16.76	15.09	16.81
17.91	16.78	19.78
16.81	15.48	19.4
17.71	17.02	20.67
16.5	15.03	17.33
17.09	16.02	20.12
17.23	16.77	19.23
17.34	15.53	19.72
17.5	16.75	20.45
17.63	16.85	19.69
16.01	15.61	18.13
16.65	16.31	19.21
18.25	17.2	21.6
11.04	10.88	14.05
14.52	27.98	16.81
5.94	9.85	11.77
17.65	16.79	19.9
16.6	16.02	19.46
18.25	18.86	20.18
18.08	19.31	20.46
17.12	16.77	19.27
16.18	13.8	16.73
16.43	15.96	18.19
17.69	18.72	19.91
17.69	18.29	20.71
18.32	17.07	20.07
16.97	17.26	20.96
17.4	16.44	19.69
19.59	24.23	23.8
16.11	15.67	19.32
17.91	15.94	18.03
15.8	15.55	17.43
16.39	16.69	19.72
16.39	16.45	20.73
18.77	18.41	20.83
16.54	16.13	19.51
17.03	16.58	19.82
19.18	16.83	20.37
17.89	16.82	19.34
15.02	15	17.83
17.55	16.28	19.94
15.64	15.16	18.05
14.89	15.26	16.99
19.45	17.87	20.78
15.49	16.16	18.94
16.89	16.27	20.61
15.77	14.91	18.34
15.93	16.5	19.49
15.28	15.01	18.43
16.57	18.59	20.29
17.48	18.66	22.11
17.32	15.18	18.32
14.79	13.88	16.99
17.84	17.23	20.26
16.68	16.96	19.8
19.14	20.13	21.29
17.37	21.08	19.41
17.38	15.2	18.43
19.09	22.37	22.16
17.75	16.85	20.26
21.12	24.62	24.24
16.03	13.59	15.48
17.98	17.36	21.26
17.86	19.12	20.41
16.18	15.98	19.22
16.14	15.22	18.58
17.91	15.54	20.77
16.06	16.72	19.64
17.23	17.25	19.84
18.24	18.49	21.04
16.04	15.77	19.7
18.19	16.49	20.06
16.87	15.71	19.17
17.4	16.57	20.29
18.22	16.94	20.35
22.73	24.15	24.78
18.05	16.72	20.55
18.29	16.92	20.36
12.91	12.31	15.07
16.96	15.64	19
18.29	16.7	20.01
17.65	16.55	20.09
18.66	16.07	20.64
17.17	15.49	17.99
17	15.6	19.04
16.08	15.75	18.77
18.12	17.08	20.38
17.26	16.73	19.64
18.79	16.52	20.33
18.02	16.75	20.17
19.14	17.76	20.11
18.68	18.03	20.43
17.98	18	20.91
17.83	16.48	19.29
18.17	16.41	20.13
18.87	18.68	21.18
17.75	17.37	18.99
18.36	18.18	19.96
19.24	17.87	21.06
16.62	17.14	20.5
19.45	16.31	20.98
18.52	17.53	20.6
16.52	15.61	17.95
21.47	22.37	22.35
18.46	16.93	21.11
17.85	16.92	20
17.14	16.21	19.96
16.71	16.05	18.5
22.61	21.12	29.36
19.06	17.72	21.75
17.78	16.34	20.04
14.14	14.59	16.3
15.75	14.18	16.97
18.14	16.51	20.16
18.34	16.58	20.15
17.64	16.69	19.02
17.91	18.03	19.6
20.21	19.14	20.8
18.4	17.86	20.77
18.5	17.46	20.77
17.68	16.88	19.82
17.48	19.77	20.84
21.36	17.52	18.84
18.7	16.5	19.8
17.1	16.89	19.43
18.14	16.63	20.01
17.07	16.48	20.28
17.06	17.4	20.89
15.97	16.61	19.45
17.08	17.04	20.56
15.87	15.46	20.61
17.49	16.49	19.96
15.19	17.61	21.19
15.96	14.8	18.1
17.15	17.8	20.6
17.73	16.83	19.91
17.74	16.79	19.12
16.2	12.83	16.47
18.71	18.15	20.7
18.05	17.76	20.36
18.18	15.51	18.55
18.15	17.78	20.54
10.91	13.56	12.51
17.67	16.71	19.38
16.72	16.82	20.26
17.13	17.15	20.34
15.93	15.11	18.3
18.1	16.44	20.97
15.49	14.81	18.32
17.27	15.45	18.87
17.2	16.45	19.7
16.54	15.86	18.13
16.59	20.27	25.19
16.21	14.73	17.59
17.35	16.35	20.53
18.73	17.96	19.91
18.03	16.41	20.69
17.1	16.56	19.73
17.86	18.61	20.59
18.48	18.82	21.23
17.18	16.7	20.48
16.69	16.72	18.77
17.81	16.79	20.62
15.79	17.08	21.63
19.62	24.37	22.27
10.23	8.13	16.39
21.3	22.83	22.9
17.83	15.74	17.78
13.93	17.43	28.06
18.54	18.25	20.77
9.02	7.64	10.12
17.97	18.16	20.43
17.29	16.18	19.62
17.86	17.02	19.61
18.46	17.8	20.21
18.08	16.4	19.77
17.47	17.84	20.48
14.67	13.86	15.4
18.6	19.46	21.28
14.59	15.09	18.65
16.96	16.07	19.13
15.66	15.18	18.05
16.08	15.07	18.2
17.77	18.9	20.63
17.13	17.81	19.33
15.67	14.1	15.81
17.87	17.53	20.31
17.34	17.06	18.71
20.79	28.86	22.72
18.41	18.11	20.84
17.8	18.54	20.4
15.64	18.14	20.19
16.98	14.46	18.28
16.92	16.26	19.42
17.21	18.81	20.92
17.2	16.78	19.6
11.27	14.34	18.36
18.31	17.68	20.55
18.58	16.97	19.07
17.48	16.39	20.42
17.29	17.56	19.8
17.7	18.15	19.97
18.4	17.14	19.79
14.71	13.97	15.88
16.02	15.73	18.86
17.94	16.4	20.23
17.55	16.87	20.08
17.69	17.45	20.04
17.83	17.21	19.92
16.79	15.64	18.8
18.67	18.61	20.66
18.65	19.69	21.79
14.8	19.31	21.87
18.35	18.01	20.65
17.57	17.44	20.16
17.57	16.07	20.64
18.29	19.28	21.41
18.69	18.95	20.81
17.88	18.61	19.97
17.92	16.98	19.06
17.51	16.05	19.28
16.93	17.8	19.26
17.01	15.72	18.1
17.17	15.82	18.53
20.66	23.67	21.45
17.44	17.15	20.18
13.1	13.27	14.82
17.54	17.32	20.45
17.94	16.22	20.21
17.77	16.45	19.42
15.15	16.64	16.55
16.88	15.54	19.3
21.1	24.3	21.75
20.91	22.09	22.78
17.98	16.81	19.77
17.18	15.96	18.26
17.16	16.03	19.66
17.89	17.25	19.6
17.18	16.7	18.64
18.39	17.63	20.2
15.59	16.14	18.54
18.57	16.17	19.86
17.77	18.01	20.4
19.33	18.41	20.55
12.61	15.05	15.71
16.94	15.71	18.66
18.17	17.09	20.42
18.76	20.01	21.56
16.21	14.58	17.23
17.09	15.21	18.68
17.92	16.51	20.11
17.18	18	20.81
15.29	15.25	16.93
17.49	20.02	22.16
18.81	19.59	21.08
18.25	18.67	21.43
17.99	18.48	20.65
21.78	26.09	26.44
17.67	16.11	19.73
15.78	15.54	16.91
18.96	17.71	21.73
17.63	16.37	19.99
17.6	15.75	19.78
17.5	19.05	20.57
18.63	18.87	21.02
17.43	16.01	17.08
18.17	16.56	20.02
17.91	17.73	21.21
17.66	15.83	18.92
16.64	15.69	17.36
10.38	10.44	12.43
17.63	17.75	20.65
20.85	22.43	22.79
18.74	18.38	20.4
18.24	17.31	20.32
19.02	18.47	20.61
18.3	19.55	21.19
19.25	18.1	21.69
18.66	18.37	21.04
18.78	18.36	21.25
17.27	16.84	20.1
18.85	17.88	20.9
18.92	16.91	20.02
18.49	19.17	21.33
17.85	16.54	20.55
14.95	15.59	17.67
18.04	16.41	20.17
18.08	24.37	21.74
20.52	19.58	22.05
17.54	16.01	16.08
24.53	26.57	27.12
19.04	17.07	20.8
18.79	18.39	20.93
18.72	16.88	20.25
18.25	17.11	20.04
18.38	16.66	20.45
17.22	16.97	20.12
16.83	16.09	19.72
17.6	15.39	18.07
24.12	25.31	24.41
17.74	16.4	20.05
17.15	16.76	19.56
18.23	16.4	19.99
18.29	16.31	19.52
16.48	16.29	20.29
17.94	15.67	19.21
19.08	17.66	20.86
18.53	19.05	21.67
15.38	14.68	17.63
17.89	17.49	20.59
19.46	18.21	20.77
19.05	16.43	19.84
18.14	18.19	20.77
15.2	14.57	17.3
18.84	18.01	19.62
13.83	14.58	17.25
15.84	16.44	17.25
13.44	14.54	18.07
18.12	17.45	19.96
15.38	15.02	16.88
18.08	17.47	20.92
19.1	19.54	22.67
17.6	18.99	21.64
18.5	17.98	21.2
18.28	17.27	21.24
18.43	16.75	20.32
14.5	13.83	15.65
17.83	16.36	20.24
17.68	16.15	20.45
17.42	16.71	20.29
18.88	18.18	20.69
18.8	18.7	20.81
17.4	17.27	19.03
16.54	15.55	19.67
17.76	16.52	20.23
17.11	16.18	19.7
18.3	17.53	21.47
17.83	17.07	20.22
18.36	17.4	20.53
16.01	16.57	17.14
18.07	17.9	20.73
16.88	18	20.56
18.75	18.6	20.62
18.8	19.15	20.69
18.52	17.83	20.84
19.02	17.18	20.67
18.64	17.42	20.59
18.53	18.34	20.43
18.12	16.43	19.91
17.32	17.75	19.62
17.37	17.71	20.84
17.98	17.44	20.3
19.71	19.03	20.78
17.35	16.17	19.18
19.89	24.44	24.94
17.1	16.66	20.09
16.68	16.73	19.99
16.44	15.45	19.2
18.51	21.56	22.57
17.11	15.81	19.57
16.86	15.88	20.1
15.81	15.2	16.73
16.6	15.52	19.52
17.89	17.44	20.63
19.23	23.54	22.35
17.98	18.56	20.7
18.81	18.05	20.62
17.04	16.54	19.66
18.51	17.92	20.18
18	16.3	20.02
17.68	17.43	19.98
19.15	23.16	23.1
17.06	17.17	20.16
15.6	14.57	16.83
14.5	14.42	16.37
17.27	16.4	19.67
15.05	16.25	19.42
17.94	18.12	20.84
16.61	16.41	18.95
21.33	26.98	25.46
18.22	16.77	19.68
18.59	16.99	20.44
18.09	17.18	20.52
22.11	26.32	24.28
18.5	15.83	19.43
18.51	20.29	21.1
16.79	16.82	19.49
17.95	17.89	20.47
17.94	17.72	20.37
17.19	16.72	19.8
19.98	19.23	21
16.86	16.92	19.24
17.81	16.28	19.81
16.94	16.86	20.31
18.4	16.49	19.79
18.81	16.6	19.78
16.77	14.83	18.55
17.52	15.97	19.57
16.74	15.75	19.04
17.38	16.39	19.68
19.2	17.86	20.24
18.34	16.21	19.42
21.06	21.77	20.72
18.23	18.77	21.35
17.83	18.26	20.74
16.24	16.16	20.33
15.63	17.46	19.89
17.16	15.96	18.43
23.91	22.97	26.62
22.96	24.31	26.53
9.26	9.71	11.67
17.34	16.82	19.47
21.42	21.04	22.17
13.47	12.54	14.64
17.04	16.5	20.05
19.33	19.58	21.3
17.86	17.92	21.14
16.25	18.02	21.19
19.23	20.11	21.17
19.34	17.96	18.89
21.46	29.96	25.85
17.98	17.86	20.42
16.71	14.07	16.21
16.75	17.11	19.74
17.9	17.31	19.43
17.91	18.58	21
18.02	18	20.22
18.06	16.61	19.76
17.73	16.57	19.73
17.11	16.91	19.99
17.88	16.56	20.08
17.28	16.11	18.97
19.58	21.6	20.12
10.16	9.27	9.7
18.02	16.87	19.62
18.57	16.28	20.48
17.97	21.69	27.68
17.89	18.63	20.95
18.6	18.36	20.58
18.06	17.33	19.89
11.95	11.78	13.13
16.78	16.49	20.01
14.86	13.91	17.56
14.48	13.14	15.01
17.79	17.04	20.02
17.39	16.14	19.55
19.13	18.61	25.97
17.12	18.49	21.68
17.74	16.65	19.82
16.41	16.26	19.32
17.62	16.29	20.27
16.38	15.79	19.25
18.33	17.72	20.66
17.8	15.62	18.37
17.95	17.48	20.47
17.73	16.63	18.65
15.77	14.92	18.55
18.21	17.95	19.97
18.54	18.82	22.87
17.55	16.86	19.13
19.49	18.4	20.01
17.5	17.61	20.9
18.2	18.23	19.82
18.09	16.92	20.3
13.64	13.03	15.91
18.3	23.98	21.37
15.38	15.77	19.42
18.32	16.69	20.21
10.92	8.87	11.45
16.36	15.31	18.22
16.76	16.54	18.8
18.35	18.74	20.82
17.23	19.43	22.44
19.45	29.04	23.19
16.76	21.27	22.32
16.73	16.27	17.95
18.62	16.86	20.36
17.65	17.32	20.1
17	17.21	19.84
18.62	18.21	21.07
18.24	17.64	19.94
18.21	17.46	21.02
17.14	16.3	20.14
18.72	20.01	21.89
13.55	13.24	16.89
15.95	19.12	19.05
15.01	15.09	18.69
18.92	17.88	20.67
16.29	15.27	18.3
17.43	16.74	19.36
18.72	18.09	21.92
18.04	17.34	20.2
17.55	17.82	21.28
18.29	16.67	19.99
10.24	8.97	10.67
16.33	16.79	19.3
17.19	16.35	19.7
17.67	17.16	19.96
16.88	16.5	19.33
17.98	17.16	19.94
14.54	13.72	16.77
18.66	19.09	20.68
17.79	18.95	21.42
18.34	18.3	21.28
14.15	15.06	19.56
17.71	16.67	19.85
16.47	16.05	19.85
18.74	18.36	20.69
18.58	20.75	21.99
21.65	29.79	24.15
14.61	14.52	16.75
14.73	13.12	14.85
17.59	17.29	20.99
16.47	16.8	19.72
14.13	13.27	16.25
16.44	16.1	19.48
17.79	16.65	20.14
17.34	15.94	20.07
16.86	16.75	19.18
17.83	16.64	19.76
18.35	18.43	20.63
16.41	16.1	19.09
17.95	16.45	17.78
15.39	15.7	19.06
18.98	20.49	21.17
17.02	16.31	19.96
17.9	16.92	19.26
17.25	17.47	20.43
17.85	16.93	20.18
13.54	13.06	15.26
16.07	15.5	17.81
17.25	16.7	19.89
15.64	16.07	18.21
18.28	17.83	20.49
19.51	17.82	20.54
18.77	23.27	22.79
18	17.77	20.84
18.59	17.22	20.39
11.37	11.71	12.94
17.37	17.2	19.9
15.28	14.13	17.11
19.13	18.46	21.16
18.06	16.95	19.29
18.22	16.95	20.01
17.27	17.57	20.37
18.03	17.4	20.94
17.11	15.8	20.35
17.56	16.75	21.09
17.58	17.01	19.92
15.14	14.58	17.25
15.53	15.12	17.95
19.24	29.54	25.57
18.29	19.3	21.6
10.55	11.95	13.93
19.07	18.68	20.03
17.68	18.76	19.59
15.98	16.02	18.64
16.44	15.89	18.26
16.43	15.67	18.79
12.74	11.92	15.2
15.62	15.06	18.41
18.44	20.27	21.78
15.38	14.17	17.1
16.34	18.93	19.18
17.49	16.49	19.45
19.7	20.03	22.66
19.1	15.5	16.41
17.16	16.41	19.48
18.06	19.03	21.79
17.31	16.03	18.45
17.98	17.6	20.23
16.91	16.74	20.18
18.73	19.29	21.04
18.25	18.04	21.14
16.15	15.51	18.11
14.11	15.71	19.63
17.27	15.24	17.51
14.63	13.58	16.14
16.63	15.61	17.92
16.71	15.85	18.63
14.02	14.44	16.99
15.14	14.89	17.19
15.8	14.96	18.99
16.99	16.95	20.07
15.59	14.93	17.71
15.98	15.77	18.31
16.15	15.05	17.75
15.73	15.54	17.61
17.86	17.63	19.45
18.42	17.6	20.52
17.94	16.3	19.77
17.56	17.46	20.06
10.91	10.49	12.48
13.37	12.86	14.46
16.22	16.38	18.03
17.64	17.93	20.34
16.84	17.92	20.02
16.15	17.2	20.53
16.88	17.79	20.76
23.1	22.03	24.18
16.2	16.06	18.61
16.71	16.38	19.37
18.02	16.72	20.15
17.14	16.81	20.31
17.87	17.28	20.27
18.24	18.35	20.76
18.34	18.56	21.65
14.95	16.09	18.21
17.22	16.93	20.52
16.94	16.14	19.31
13.41	12.28	14.77
13.58	13.73	16.06
16.88	17.08	19.19
12.62	12.71	13.98
13.81	14.53	18.5
17.76	17.89	20.22
17.19	16.27	19.5
17.72	16.41	19.42
18.42	17.13	20.21
17.45	17.6	20.29
20.02	22	22.12
15.83	15.64	18.42
17.41	16.18	19.68
15.4	17.51	20.86
17.76	16.97	20.43
17.7	15.9	20.14
17.92	17.04	20.21
14.58	14.19	16.6
17.47	16.14	19.94
17.53	17.62	20.8
17.87	17.55	20.51
17.23	18.95	21.13
19.05	17.17	20.06
16.57	16.96	21.78
18.78	20.57	22.03
14.27	14.32	17.18
19.17	19.86	22
18.95	20.03	21.01
17.62	15.95	18.31
17.56	15.62	19.35
17.66	17.27	20.91
18.52	16.98	20.56
18.59	17.22	20.93
16.83	17.14	19.99
17.42	15.88	18.66
16.17	14.85	16.52
20.21	22.08	23.06
15.69	16.63	20.6
19.82	18.08	22.12
17.64	17.1	20.27
17.43	17.58	20.94
17.89	15.99	19.36
17.76	16.65	20.06
18.26	17.03	20.8
17.64	17.83	20.54
18.31	18.46	21.29
17.03	16.77	19.32
17.43	17.87	20.66
16.67	16.71	19.88
17.86	16.42	21.12
17.85	16.82	20.52
17.24	16.4	19.68
18.1	17.79	21.54
16.6	16.11	18.68
14.66	14.8	16.89
18.75	19.68	20.87
16.65	15.46	19.74
15.92	18.1	20.39
17.44	19.66	20.93
20.93	26.28	23.97
18.76	18.35	20.82
17.7	16.83	20.1
17.75	17.38	20.05
20.28	21.43	21.48
17.26	17.69	20.69
18.56	18.66	21.07
18.11	16.21	20.14
16.7	16.56	19.88
18.62	17.34	20.21
18.56	19.28	21.29
17.83	18.64	20.8
15.43	17.33	17.99
18.35	18.77	21.34
14.46	17.89	22.49
17.69	16.81	20.62
17.63	15.6	19.41
15.58	15.38	18.02
20.03	24.09	23.22
19.77	19.51	21.92
15.6	16.21	18.56
17.9	18.32	21.08
18.69	19.43	20.93
20.71	20.81	23.2
16.36	17.02	19.4
12.86	16.46	22.3
16.35	16.55	17.13
19.09	19.22	21.52
21.48	18.44	21.46
18.51	19.69	21.83
18.43	19.49	21.58
18.21	16.17	18.73
17.85	17.78	20.24
18.41	19.2	20.48
17.89	16.88	18.84
18.37	26.1	25.69
16.95	15.43	18.49
17.27	16.74	20.07
15.87	15.4	17.92
17.84	15.34	18.22
17.7	16.62	20.12
18.46	18.56	20.96
17.72	18.18	20.48
18.01	17.19	17.88
17.5	19.08	20.23
15.86	16.06	17.37
22.83	27.64	21.98
18.4	17.34	20.7
22.29	18.83	22.27
18.04	18.38	20.79
17.11	17.53	20.49
19.76	24.66	22.66
18.02	18.59	20.68
17.66	17.61	20.24
17.14	16.61	20.23
17.31	17.11	19.91
18.14	17.39	20.25
18.15	18.28	20.94
19.3	19.36	20.42
19.38	21.66	23.19
19.17	18.14	21.84
17.68	17.97	20.6
18.56	18.24	20.36
18.7	18.09	20.31
16.24	16.45	20.19
18.66	19.99	21.48
17.16	18.6	19.4
21.04	21.94	22.46
17.72	17.72	20.89
18.37	18.48	21.01
14.61	15.47	16.7
18.65	18.17	20.46
16.69	16.14	19.69
17.47	16.99	20.18
18.17	17.22	20.35
16.29	16.51	18.6
18.25	19.78	21.29
16.37	18	19.76
18.3	20.18	20.92
18.86	19.93	20.7
11.26	11.71	12.68
17.99	20.05	20.97
18.73	19.31	20.54
17.63	17.55	20
17.12	16.98	19.37
18.05	19.01	20
17.4	16.47	20.02
17.75	17.96	20.11
17.04	17.47	19.69
20.76	20.17	21.35
16.13	16.26	19.02
17.96	18.15	20.16
14.54	13.56	15.07
18	17.97	20.26
17.95	18.16	20.42
18.02	17.08	19.8
10.12	18.76	17.64
18.96	18.88	21.56
18.17	17.55	20.6
17.16	17.43	19.52
18.61	18.27	20.97
16.87	18.65	19.65
18.17	17.2	20.43
21.25	27.53	25.38
16.56	16.19	18.74
18.72	14.51	14.82
16.9	16.16	18.06
17.13	15.8	19.28
17.05	16.43	19.07
18.49	18.08	20.45
18.61	17.98	20.02
17.4	18	20.31
17.79	16.74	19.64
18.51	20.84	22.74
18.39	17.07	19.92
17.33	14.03	16.55
15.7	15.43	19.03
18.13	18.11	20.87
17.54	16.43	20.08
18.55	16.48	20.56
17.56	16.46	19.95
21.76	23.09	24.09
16.51	15.37	19.19
15.68	15	17.36
15.84	14.12	18
16.13	15.95	18.47
17.9	16.8	19.77
15.83	15.01	19.59
20.16	19.74	20.84
17.19	16.43	19.31
16.39	15.87	19.51
13.97	11.83	14.01
17.7	16.27	19.16
18.87	18.12	20.99
16.44	15.34	17.42
19.12	28.68	22.51
15.61	15.59	18.73
15.85	15.17	18.16
17.76	17.47	20.03
16.59	15.09	16.84
18.04	16.77	19.18
13.02	10.33	13.29
17.47	16.21	19.91
17.84	16.12	18.98
18.48	17.41	20.27
18.93	17.93	20.46
16.39	16.67	18.25
16.94	16.43	18.31
17.87	16.31	20.16
18.05	16.44	20.36
17.45	14.92	19.32
17.74	17.69	20.16
17.01	17.07	19.1
18.47	16.31	20.35
17.23	16.67	19.55
18.81	14.67	25.72
14.24	13.82	16.03
17.91	17.31	19.61
13.04	13.11	14.51
16.21	15.63	18.45
16.15	16.01	19.01
16.78	16.46	19.2
18.76	24.12	21.74
17.17	16.48	19.79
16.61	17.16	19.48
15.94	15.27	18.99
16.01	15.69	17.25
17.14	15.91	18.08
18.4	18.09	20.54
14.33	13.56	16.71
17.6	17.85	20.39
17.43	17.21	20.56
17.48	17.22	20.28
17.91	17.38	20.02
15.9	13.85	17.67
17.46	15.68	19.83
15.67	14.99	18.11
15.64	14.62	17.33
19.42	18.49	20.91
18.37	18.09	20.88
18.53	23.18	25.15
18.23	17.35	19.24
18.95	18.24	18.89
15.4	13.2	15.87
27.6	20.24	19.99
17.55	17.84	20.27
17.3	16.86	20.21
17.75	16.83	20.34
17.37	16.58	20
15	14.41	17.52
20.85	22.57	23.65
17.7	16.44	19.73
16.21	14.78	17.04
17.46	17.35	20.35
18.73	18.98	20.96
17.93	16.98	20.8
18.64	18.85	20.97
23.79	24.64	28.31
16.42	17.13	18.48
15.12	15.65	18.05
8.85	10.61	13.62
19.72	22.13	27.27
17.96	18.11	20.99
18.03	18.02	21.43
19.12	19.02	21.38
15.6	16.05	19
19.2	20.96	21.76
13.53	15.22	17.8
19.17	23.21	23.55
22.46	24.13	28.75
17.84	17.74	21.01
6.5	5.32	7.59
16.09	15.19	18.85
16.77	15.6	19.2
18.66	18.32	20.48
16.48	17.26	19.56
16.05	12.93	14.85
17.54	17.3	20.54
17.84	18.35	21.53
17.59	17.74	20.57
15.28	16.08	17.65
17.27	18.11	19.86
20.58	24.64	23.13
17.84	17.07	20.15
15.97	14.92	16.72
17.21	16.5	19.57
17.93	17.32	20.36
19.61	21.87	23.23
16.8	14.83	19.28
16.04	14.02	18.42
16.35	17.8	22.23
18.59	18.25	22.03
20.64	18.23	20.05
18.48	19.94	21.51
16.53	16.52	18.22
17.41	18.35	20.44
15.54	13.35	17.09
19.24	20.45	19.81
17.44	17.31	20.64
18.6	19.2	20.87
18.45	18.36	20.19
17.55	22.57	19.18
15.28	14.29	15.42
18.96	17.71	20.35
16.79	17.05	19.63
17.79	16.63	20.36
17.32	15.71	18.79
18.42	18.16	20.64
18.31	17.65	20.79
13.59	12.87	16.18
16.92	17.83	20.39
17.94	18.92	21.42
16.89	15.92	17.31
17.97	19.81	21.82
21.49	22.68	23.08
14.54	15.36	18.25
18.31	19.37	21.29
19.14	19.41	21.21
18.06	17.94	19.99
15.96	18.22	21.34
17.66	16.46	20.7
18.3	17.31	20.54
8.99	11.46	13.24
18.04	17.24	20.58
19.05	17.15	20.72
17.71	17.49	19.67
15.67	15.48	20.14
18.21	16.91	19.98
17.77	16.79	20.19
18.02	17.43	20.81
18.07	16.69	20.3
19.43	20.05	19.46
19.12	17.38	19.47
18.53	18.05	20.67
18.39	18.45	20.41
19	17.66	20.76
18.08	16.55	19.91
17.95	16.84	20.07
21.45	29.55	25.34
18.84	17.13	20.3
14.92	10.21	10.91
18.3	17.15	20.3
16.12	15.73	19.52
18.01	17.49	20.69
17.8	16.54	19.94
22.32	23.32	23.77
14.74	10.65	9.63
17.52	17.03	21.25
17.48	14.08	16.14
16.45	15.88	18.48
17.58	17.15	20.42
17.65	16.49	20.09
18.88	16.78	20.25
18.69	16.91	20.48
17.83	17.12	20.67
14.78	17.45	19.55
18.83	16.06	19.55
18.28	16.87	19.98
22.08	24.09	23.6
18.82	18.49	20.58
20.26	23.2	22.38
22.49	22.86	22.73
17.54	17.16	20.17
15.61	15.42	17.58
19.14	18.8	20.96
16.29	16.02	19.1
16.43	16.58	19.48
22.99	24.45	27.48
19.31	17.28	20.09
19.14	18.22	21.38
17.41	17.25	20.14
18.41	18.49	20.92
17.91	17.62	20.16
19.12	19.76	21.57
17.7	17.71	20.46
17.89	17.31	20.25
22.46	16.02	20.44
15.56	16.1	20.36
17.16	17.8	19.74
15.82	16.31	19.1
18.02	17.62	20.23
17.49	17.39	19.87
12.45	14.33	15.96
14.92	14.13	16.76
16.05	15.52	17.53
16.07	16.2	20.22
16.2	15.26	19.19
16.69	16.52	20.34
16.49	17.33	19.67
13.71	17.72	18.46
17.61	16.95	19.32
18.05	17.4	20.01
15.23	17.51	19.44
16.5	16.34	19.39
10.18	16.22	20.79
17.87	16.36	19.69
16.74	16.69	20.88
16.2	15.99	17.68
17.61	17.01	19.59
14.2	12.31	19.14
18.48	19.17	19.89
17.75	18.58	19.35
17.25	17.14	20.25
17.27	19.8	21.28
21.19	23.11	22.93
16.75	17.36	20.18
17.99	17.19	20.16
16.53	18.9	20.84
17.19	17.25	20.77
18.62	18.41	20.76
17.75	18.43	20.7
16.62	16.54	19.74
17.48	16.3	19.53
17.14	18.74	20.33
16.93	17.62	19.23
17.26	15.01	19.48
16.87	17.59	21
21.13	22.84	21.91
17.68	15.48	17.23
18.16	17.37	20.4
17.41	18.14	19.44
16.92	17.52	20.34
16.03	17.65	20.41
17.06	16.88	20.43
17.53	18.34	19.56
16.94	16.54	18.74
18.4	18.57	20.81
18.4	18.55	20.69
17.19	19.2	19.52
20.87	21.93	23.42
19.7	20.64	21.93
18.83	20.81	23.36
18.6	17.79	20.39
20.26	21.72	21.97
21.02	22.27	21.64
17.26	18.83	20.44
18.61	18.12	19.82
15.8	16.54	18.5
18.07	17.18	19.61
21.83	24.03	22.78
10.77	15.59	18.06
17.87	21.94	21.67
18.95	20.9	21.66
18.77	19.45	21.88
17.48	21.12	22.59
18.21	21.38	23.63
17.88	19.61	21.55
15.75	17.32	21.03
18.86	19.41	21.77
18.37	17.64	20.33
18.5	17.86	20.71
16.71	15.72	19.76
17.94	17.19	20
16.54	15.6	18.86
17.25	16.69	20.85
17.46	15.71	19.7
18.17	17.5	19.54
17.6	16.32	18.96
17.87	18.22	20.33
18.98	17.85	20.51
17.98	16	19.53
17.8	17.74	21.42
18.18	16.82	19.57
15.7	16.4	20.17
17.91	16.32	20.42
19.67	18.9	22.87
18.07	18.19	19.66
16.34	16.39	18.79
18.17	19.06	20.37
16.05	14.83	20.6
18.13	16.59	20.25
18.28	18.62	20.82
18.09	17.37	20.28
18.64	19.7	20.91
17.86	18.46	20.95
16.8	12.76	14.17
18.32	18.13	20.57
18.26	17.53	20.53
17.91	17.95	20.3
17.85	19.02	21.38
17.59	17.59	20.73
18.28	16.85	20.28
12.22	12	13.29
18.02	17.75	20.91
16.74	15.86	17.69
19.81	21.33	21.87
18.45	18.28	20.78
19.07	19.91	21.04
18.01	18.58	20.8
18.77	18.41	21.54
17.98	16.92	20.13
17.9	17.68	20.12
18.11	17.17	20
17.8	16.94	18.9
18.43	17.45	20.19
18.1	19.31	21.12
18.48	18.29	21.72
18.65	17.83	21.04
17.88	15.99	18.83
15.78	15.3	17.58
17.97	16.84	20.42
17.95	17.92	20.88
18.01	17.02	20.52
14.54	9.41	11.77
17.49	16.12	19.56
16.97	17.51	20.34
18.22	17.9	20.22
16.78	15.75	19.48
17.09	15.94	19.08
17.81	16.24	19.91
17.31	16.53	19.82
18.3	17.87	20.78
17.55	16.48	20.12
17.59	16.08	18.97
17.58	16.21	19.84
17.12	16.51	19.98
18.2	17.66	20.22
17.16	15.79	17.68
18.38	18.24	20.57
17.82	16.94	20.45
17.93	17.59	20.28
16.94	15.85	19.73
17.82	16.59	21.08
13.32	13.99	17.91
19.81	24.32	22.69
19.03	20.06	21.37
19.53	20.33	20.52
17.15	14.97	18.3
20.14	19.2	21.21
17.51	17.68	19.48
16.02	16.95	17.79
18.76	19.45	21.4
18.24	17.36	20.5
14.98	13.94	19.41
18.42	17.89	20.22
18.25	18.14	20.43
17.68	16.98	20.1
18.44	18.44	20.94
17.4	16.95	20.19
18.07	17.03	20.41
18.53	17.81	19.96
18.24	16.84	20.28
17.56	17.11	19.89
15.08	14.78	16.92
17.78	17.83	20.18
18.15	16.04	20.35
11.67	9.65	13.4
17.39	16.14	20.21
16.34	16.88	21.18
18.32	17.24	20.64
17.69	16.39	19.34
18.48	17.95	19.53
15.64	15.73	18.99
17.8	17.94	20.55
18.87	20.93	21.55
17.65	24.85	22.95
17.92	18.12	20.34
12.8	13.78	16.44
16.02	17.54	19.16
18.26	17.58	18.41
17.66	17.28	20.17
15.48	17.21	22.46
18.52	17.04	20.16
18.05	17.37	19.69
16.85	16.32	20.54
17.81	16.45	20.38
16.08	15.62	18.25
22.63	22.07	21.77
18.17	17.08	20.27
19.51	24.45	24.03
18.14	17.73	20.43
17.52	15.4	18.47
16.22	16.42	19.56
18.24	17.07	20.51
16.11	15.93	19.58
17.74	16.51	19.07
18.1	16.99	20.01
17	17.38	19.75
16.98	17.56	20.19
18.6	16.5	20.06
17.1	17.05	19.63
17.93	17.59	20.01
17.84	17.59	20.53
17.35	15.8	19.62
16.84	15.84	19.17
17.13	17.47	20.41
16.43	16.01	19.66
17.17	17.31	19.68
17.23	16.73	20.1
18.18	17.27	20.15
17.41	16.96	18.99
18.29	17.84	20.43
17.99	18.72	20.85
17.62	13.62	17.28
18.45	18.12	20.75
18.04	16.17	19.56
15.93	15.5	18.48
18.54	21.14	22.03
18.16	17.73	21.37
16.44	15.8	19.35
18.42	17.61	20.72
17.58	17.45	19.66
20.73	17.09	20.43
17.7	16.96	20.95
18.39	17.67	20.18
14.47	14.85	17.66
18.82	17	20.75
16.5	15.8	17.69
22.94	26.2	26.41
17.24	18.13	20.68
18.3	17.53	19.73
12.21	15.2	19.77
16.26	17.49	19.59
15.76	14.27	17.55
17.79	16.24	19.8
18.35	16.58	20.59
21.26	21.23	23.44
15.43	12.77	15.15
17.9	16.8	19.7
19.05	20.49	21.09
16.57	17.39	20.11
16.47	15.98	19.81
14.88	13.2	15.15
17.46	16.48	19.66
17.11	17.93	18.74
19.1	22.34	22.44
16.92	16.79	20.04
19.4	24.88	22.4
17.13	17.22	20.46
26.71	20.97	22.85
14.05	16.03	20.7
18.14	17	20.45
19.18	18.09	20.69
14.61	18.06	23.41
13.99	13.88	15.69
10.13	12.35	16.42
17.87	17.34	19.98
17.69	17.1	20.32
16.41	15.83	17.32
16.29	16.99	20.16
19.16	18.86	20.46
16.58	16.25	19.54
16.83	16.44	19.18
16.64	16.93	19.79
16.91	16.27	19.74
14.73	14.53	17.54
16.95	16.73	20.15
13.35	12.48	14.36
16.91	16.08	19.7
16.7	15.77	19.07
20.11	23.32	23.17
16.71	18.09	21.19
17.93	15.75	19.51
26.14	23.5	24.23
15.93	15.09	19.2
19.48	22.49	21.97
14.4	16.04	20.26
19.4	20.47	21.31
17.41	16.58	20.83
17.34	17.04	19.98
20.15	25.97	22.7
16.56	15.71	18.64
22.11	25.8	25.43
19.22	18.81	21.02
15.67	17.58	20.58
18.29	17	20.69
17.56	18.02	20.67
18.41	16.94	19.85
16.66	16.74	21.01
9.55	9.77	12.27
15.33	12.98	14.58
16.17	15.83	19.54
19.69	20.3	20.97
17.97	18.85	21.03
25.97	20.7	22.77
19.96	21.23	22.18
18.8	19.36	21.18
20.31	21.75	22.14
19.67	22.42	22.02
14.74	16.51	20.99
18.33	17.79	20.68
17.69	17.76	20.06
19.47	18.2	21.48
17.53	18.2	20.18
14.53	17.22	19.91
19.81	22.96	21.93
17.31	17.04	20.08
17.55	17.43	20.34
16.21	19.06	20.73
19.34	20.03	21.68
19.68	19.15	21.66
19.42	18.22	20.6
20.32	19.89	23.36
16.24	15.33	17.82
16.17	15.35	17.55
12.25	11.43	12.85
18.48	17.93	20
19.24	18.65	21.72
17.99	17.93	20.62
19.29	20.64	21.37
20.26	21.03	22
19.11	20.61	22.05
19.73	23.16	22.61
19.9	21.87	22.65
19.02	22.63	22.21
19.24	21.05	23.07
18.47	23.51	23.19
18.58	19.65	21.63
20.01	21.04	22.31
11	13.7	14.84
18.25	18.88	20.91
18.69	19.43	21.95
18.9	22.06	20.3
17.12	17.87	20.38
15.96	14.52	17.03
15.7	12.46	14.77
19.86	19.95	21.83
19.3	19.75	20.84
18.01	18.71	20.74
15.65	16.48	17.57
16.31	16.11	19.55
17.65	17.06	19.84
17.74	18.11	20.79
18.61	19.23	20.89
18.66	18.5	21.46
18.12	18.37	20.17
19.32	22.58	21.77
19.52	20.02	22.23
18.85	19.48	21.32
16.65	16.98	19.67
15.96	15.34	18.51
19.29	20.74	22.44
18.16	17.54	20.77
17.66	18.49	20.47
18.25	18.74	20.71
18.57	18.05	20
18.31	17.32	21.07
18.16	17.54	20.75
18.23	18.29	20.58
13.43	12.32	15.45
17.75	19.52	19.96
18.9	19.29	21.05
18.35	18.38	20.16
18.51	18.5	21.14
18.19	16.74	20.31
18.92	18.59	19.94
18.32	18.05	20.62
18.84	17.93	20.75
17.15	16.39	19.51
15.07	10.95	13.73
15.04	11.69	13.88
17.42	16.5	20.29
17.25	17.64	16.71
18.43	17.73	20.66
19.07	20.84	22.39
18.45	18.19	20.72
16.72	17.59	19.44
18.8	17.75	20.57
18.48	18.21	20.31
18.61	17.36	20.28
18.16	18.26	20.91
17.47	17.38	20.38
14.91	15.63	20.31
18.02	16.79	19.6
17.32	16.48	20.38
18.02	17.94	20.55
17.84	17.72	21.25
18.64	18.88	22.96
14.79	14.02	15.66
21.13	24.84	23.93
20.99	20.88	23.52
20.34	21.44	22.27
17.79	16.52	19.27
17.91	17.61	19.86
13.71	12.53	13.8
18.53	15.47	16.76
18.03	16.67	20.07
16.92	17.16	20.19
20.65	21.57	21.89
15.68	15.55	18.96
18.33	17.83	20.58
17.51	16.84	20.98
16.93	17.36	19.29
18.15	16.85	21.02
17.16	16.44	20.39
16.26	21.03	20.69
18.28	18.39	19.36
17.22	16.17	18.62
20.42	24.2	23.54
19.29	17.81	20.71
19.89	20.29	22.32
21.2	20.97	23.37
16.53	17.51	19.66
18.26	17.59	20.69
19.27	25.8	27.77
16.18	16.11	18.84
16.68	15.53	17.2
17.49	18.18	20.88
17.77	16.94	20.74
16.99	16.75	18.31
19.65	20.17	21.06
18.04	18.07	20.47
18.23	19.22	20.81
18.21	18.7	20.2
18.23	18.56	19.97
17.53	17.13	18.02
17.95	19.47	20.72
18.6	19.51	22.24
19.1	18.3	21.64
17.47	16.2	19.71
16.8	15.8	19.21
17.36	17.21	20.41
17.27	17.11	19.8
14.77	14.08	17.19
17.65	16.28	19.04
17.37	17.8	19.88
17.78	17.72	19.94
17.98	17.45	20.54
17.82	17.35	19.94
17.82	16.03	20.39
15.35	16.13	20.2
20.6	23.18	25.14
17.21	16.75	19.5
17	17.27	20.24
17.11	17.39	20.53
16.76	16.52	19.59
18.47	17.03	19.92
18.16	17.27	19.63
15.85	15.42	18.17
17.85	17.11	20.13
17.87	16.79	19.13
18.76	17.93	20.43
18.21	18.28	20.75
18.22	16.53	19.99
19.07	17.7	20.67
17.18	13.89	17.51
17.46	16.85	20.07
15.35	16.07	19.79
16.66	16.35	19.74
17.15	16.51	19.57
15.02	14.87	16.78
13.01	12.67	15.2
16.03	15.84	19.33
13.27	14.98	19.16
17.15	16.27	19.46
17.26	16.78	20.08
12.7	12.15	13.88
18.77	18.85	21.05
16.62	16.51	18.83
22.37	25.46	24.22
17.88	16.46	20.47
18.57	18.6	21.3
16.83	16.26	18.71
17.14	18.28	21.13
18.65	19.71	22.07
18.17	17.19	19.63
17.69	16.45	18.7
19.73	23.74	21.79
19.06	19.87	21.39
18.72	18.6	21.48
14.88	12.72	14.16
25.9	20.22	28.15
18.35	18.48	20.73
19.28	16.99	20.5
18.59	18.77	20.86
15.53	20.11	17.96
17.3	15.13	17.02
12.81	12.71	15.22
17.44	17.32	20.61
18.31	17.31	20.89
18.22	17.78	20.33
20.2	18.7	21.63
18.25	17.6	20.91
18.12	17.81	21.04
18.62	17.34	20.47
11.25	13	16.39
18.34	16.76	19.7
19.13	18.08	20.93
21.7	22.58	22.07
20.34	22.1	22.22
20.84	23.45	23.53
16.45	17.38	19.07
17.04	17.21	20.05
18.17	17.74	20.86
16.77	18.91	22.02
19.11	17.62	20.71
17.67	17.36	20.76
18.3	17.91	20.57
18.03	16.24	20
17.45	17.2	20.3
17.72	17.41	20.8
19.6	16.41	20.68
16.53	16.74	20.1
19.85	18.96	20.98
16.35	16.73	19.83
15.99	15.14	17.91
20.19	17.29	20.36
18.79	17.31	20.21
18.67	19.2	21.21
18.02	20.32	21.64
19.65	22.16	22.25
17.71	17.71	21.81
19.44	20.22	22.04
17.23	17.37	17.74
19.09	21.29	22.24
18.7	19.7	20.97
18.33	22.56	21.35
17.65	19.72	22.92
18.17	18.56	20.7
18.9	18.52	19.29
18.22	17.43	19.96
16.28	15.21	17.38
17.47	16.59	20.5
18.68	17.72	21.02
18.64	19.3	21.75
18.63	19.63	21.78
16.21	18.01	20.53
18.48	22.05	25.05
16.33	15.89	19.04
17.11	17.39	21.17
16.51	15.57	19.72
17.51	18.66	20.68
16.69	17.17	20.91
20.97	21.68	22.47
18.28	16.49	18.92
18.23	17.91	20.98
17.51	19.42	20.61
14.09	17.63	21.11
17.42	17.67	20.03
19.2	21.19	22.34
17.62	18.71	20.42
17.33	16.24	18.82
18.06	18.33	20.05
15.87	16.23	23.99
17.81	17.28	20.12
16.51	16.4	19.25
18.11	18.51	20.75
18.6	19.25	20.89
15.31	17.42	20.76
15.75	15.19	16.54
18.04	18.05	20.81
17.7	14.59	17.39
16.4	12.89	15.67
19.64	19.28	22.17
18.33	17.63	20.65
18.41	17.82	20.24
14.01	14.23	16.46
18.17	17.73	20.64
17.64	17.44	20.38
19.01	27.74	21.74
14.23	14.98	18.8
15.18	16.04	19.63
18.01	18.02	20.46
18.63	19.16	21.84
19.48	18.5	20.88
17.85	17.45	20.16
17.52	18.11	21.47
18.93	19.67	19.9
16.86	17.29	19.3
18.23	18.51	20.89
17.31	17.64	20.37
20.66	23.24	27.05
13.26	26.57	24.04
12.37	10.89	12.94
16.23	17.78	18.23
18.52	16.23	20.64
16.95	17.47	21.8
18.3	17.06	20.39
18.54	18.37	20.73
17.7	15.8	17.42
18.71	21.93	22.23
17.98	23.21	21.34
19.98	21.09	22.47
20.07	23.48	22.03
13.61	15.15	15.2
18.58	17.42	20.21
17.99	17.57	20.56
16.19	17.98	19.47
17.36	17.52	19.41
16.9	17.56	19.85
17.82	17.02	19.98
16.49	14.92	18.09
16.5	17.2	21.9
18	19.33	21.07
18.54	19.43	20.69
17.88	17.07	18.79
17.64	16.96	22.83
17.58	19.71	20.92
19.55	23.07	22.35
19.43	19.98	22.41
19.41	18.77	20.86
18.12	18.32	19.6
17.32	17.26	19.8
18.21	18.4	20.18
17.31	16.7	19.88
17.8	17.71	19.76
16.83	16.06	19.48
17.94	16.87	20.01
15.99	14.16	17.27
17.92	16.3	19.95
21.55	29.68	26.77
10.86	9.6	12.15
16.23	16.24	18.63
20.14	24.26	23.24
17.96	18.58	20.97
17.58	17.54	20.43
15.19	14.73	18.88
19.24	18.51	20.91
18.27	17.3	20.51
19.63	18.37	21.45
19.14	19.1	22.18
15.23	12.97	14.31
16.72	14.97	18.01
17.5	15.64	18.86
18.17	17.97	20.84
20.87	27.77	25.37
17.09	16.51	17.9
17.33	16.7	20.49
18.07	18.43	20.85
18.15	20.15	21.79
16.65	20.06	20.4
17.02	17.43	19.87
18.31	18.21	21.2
18.7	17.66	21.07
20.63	23.34	23.18
16.76	17.08	20.69
16.82	17.77	20.32
16.12	16	18.84
18.46	17.7	20.44
18.28	18.32	20.69
18.72	19.04	20.37
19.5	20.4	22.43
18.81	20.72	21.51
19.27	22.65	22.21
19.41	19.14	20.9
18.97	20	21.35
20.34	24.38	27.25
18.83	20.95	22.73
19.15	19.65	20.89
18.35	18.98	20.11
18.92	20.48	21.34
14.62	17.65	20.48
17.7	16.63	20.28
17.23	15.94	19.47
17.75	17.59	20.27
17.32	19.14	21.16
17.37	18.84	20.44
18.45	19.67	20.77
19.25	21.28	22.79
18.75	20.52	22.31
18.66	19.14	21.52
18.98	18.1	20.82
19.62	16.65	18.58
18.45	18.12	20.82
18.57	17.27	21.3
19.64	19.07	22.06
18.81	18.7	20.63
18.2	18.92	20.49
18.87	19.4	21.12
18.06	18.86	21.07
16.1	16.17	19.31
15.73	17.33	19.52
17.37	16.33	20.05
15.35	14.47	17.65
17.37	17.08	20.89
16.87	17.04	20.39
15.27	14.24	16.87
16.96	17.53	20.76
17.72	16.72	20.08
17.79	17.13	21.86
17.83	17.3	20.4
18.08	19.7	21.3
19.51	20.25	23.67
17.34	18.08	21.16
23.77	14.05	18.8
17.91	18.76	20.64
18.46	20.45	21.59
17.68	20.9	22.47
19.53	21.8	22.6
19.66	19.13	22.53
19.75	22.53	22.22
19.52	29.3	23.44
18.69	19.88	20.74
16.09	16.37	19.08
13.82	14.42	15.86
17.17	18.63	20.53
18.12	18.6	20.84
18.55	19.78	20.73
18.8	18.91	20.97
18.64	20.33	21.58
18.84	19.23	21.42
18.37	19.12	21.17
17.97	18.45	20.22
17.04	17.73	19.77
16.67	17.42	19.23
20.31	21.88	22.65
18.27	19	21.89
9.09	9.17	11.68
18.01	17.99	20.58
18.45	21.21	21.29
19.5	22.38	22.82
19.16	19.87	20.77
18.54	20.24	21.55
17.74	18.47	20.21
19.04	18.83	21.52
17.83	19.02	20.56
18.12	18.29	20.68
16.57	17.3	20.59
17.21	17.07	18.57
15.6	14.84	18.71
17.28	15.99	18.65
18	18.07	20.4
18.57	18.68	20.97
17.09	17.09	19.94
18.26	18.87	21.07
18.03	17.49	19.98
23.47	18.33	21.73
18.84	19.58	20.8
17.55	17.99	21.04
17.63	18.72	21.23
18.46	19.39	21.57
18.58	19.58	21.19
13.38	13.05	13.91
9.99	12.3	14.83
18.14	15.19	18.77
16.73	16.27	19.1
17.43	16.3	20.97
18.11	17.86	20.27
19.39	19.16	20.87
17.13	16.43	18.23
17.5	16.83	19.89
17.57	17.13	19.44
17.94	18.14	20.83
18.29	18.16	22.95
15.42	14.97	17.42
17.72	17.18	20.2
15.08	16.69	18.77
17.52	16.52	20.1
19.4	18.2	20.67
14.71	14.02	16.69
16.6	15.26	17.88
19	19.38	20.78
17.39	18.27	20.42
17.58	17.47	19.85
12.17	11.64	11.8
18.27	17.13	19.8
15.59	14.67	16.18
14.88	15.9	21.31
15.58	16.53	19.55
12.73	14.08	17.76
17.57	16.95	19.94
20.06	24.2	23.83
17.11	16.17	19.24
17.28	16.41	19.69
16.55	15.72	19.61
17.41	16.17	19.42
17.26	16.69	19.81
19.88	23.04	21.92
18.69	18.61	20.7
18.61	19.42	19.94
16.84	17.46	19.53
14.95	15.47	17.23
17.75	17.8	19.95
16.1	16.09	18.38
16.83	16.15	18.8
19.23	18.06	21.26
18.4	18.71	20.27
17.8	19.03	20.37
18.35	17.65	20.36
20.39	21.8	21.57
18.78	18.75	20.33
17.16	16.34	19.01
18.11	18.51	20.06
17.48	16.76	19.36
17.43	18.24	19.84
18.42	22.42	21.49
17.86	16.06	17.43
17.97	18.07	20.36
18.39	18.3	20.82
17.98	17.6	20.22
14.32	16.11	20.26
11.14	12.04	14.07
18.26	18.34	20.82
18.6	16.5	20.24
17.35	16.1	20.14
16.35	16.02	18.02
[truncated: 1,192 more rows]

## Sheet: 1c
Replicate 1 WT		Replicate 2 WT		Replicate 3 WT		x~Age, y~fraction dividing
0	0.969405	0	0.98129	0	0.952184
0.1	0.968894	0.1	0.980928	0.1	0.951457
0.2	0.968374	0.2	0.980559	0.2	0.950719
0.3	0.967845	0.3	0.980183	0.3	0.94997
0.4	0.967308	0.4	0.9798	0.4	0.949211
0.5	0.966763	0.5	0.979409	0.5	0.94844
0.6	0.966208	0.6	0.979011	0.6	0.947657
0.7	0.965644	0.7	0.978606	0.7	0.946863
0.8	0.965071	0.8	0.978192	0.8	0.946058
0.9	0.964489	0.9	0.977771	0.9	0.94524
1	0.963897	1	0.977341	1	0.944411
1.1	0.963295	1.1	0.976904	1.1	0.943569
1.2	0.962684	1.2	0.976458	1.2	0.942715
1.3	0.962062	1.3	0.976004	1.3	0.941848
1.4	0.96143	1.4	0.975541	1.4	0.940969
1.5	0.960789	1.5	0.975069	1.5	0.940077
1.6	0.960136	1.6	0.974588	1.6	0.939172
1.7	0.959473	1.7	0.974098	1.7	0.938253
1.8	0.958799	1.8	0.973598	1.8	0.937322
1.9	0.958115	1.9	0.97309	1.9	0.936376
2	0.957419	2	0.972571	2	0.935417
2.1	0.956712	2.1	0.972043	2.1	0.934444
2.2	0.955993	2.2	0.971504	2.2	0.933457
2.3	0.955263	2.3	0.970956	2.3	0.932455
2.4	0.954521	2.4	0.970397	2.4	0.931439
2.5	0.953766	2.5	0.969827	2.5	0.930409
2.6	0.953	2.6	0.969247	2.6	0.929363
2.7	0.952221	2.7	0.968656	2.7	0.928302
2.8	0.95143	2.8	0.968053	2.8	0.927226
2.9	0.950626	2.9	0.967439	2.9	0.926135
3	0.949809	3	0.966814	3	0.925027
3.1	0.948979	3.1	0.966176	3.1	0.923904
3.2	0.948136	3.2	0.965527	3.2	0.922765
3.3	0.947278	3.3	0.964865	3.3	0.921609
3.4	0.946408	3.4	0.964191	3.4	0.920437
3.5	0.945523	3.5	0.963505	3.5	0.919248
3.6	0.944624	3.6	0.962805	3.6	0.918042
3.7	0.943711	3.7	0.962092	3.7	0.916819
3.8	0.942783	3.8	0.961366	3.8	0.915579
3.9	0.94184	3.9	0.960626	3.9	0.914321
4	0.940882	4	0.959873	4	0.913045
4.1	0.939909	4.1	0.959105	4.1	0.911751
4.2	0.938921	4.2	0.958323	4.2	0.910439
4.3	0.937916	4.3	0.957526	4.3	0.909108
4.4	0.936896	4.4	0.956715	4.4	0.907759
4.5	0.93586	4.5	0.955888	4.5	0.90639
4.6	0.934807	4.6	0.955046	4.6	0.905002
4.7	0.933737	4.7	0.954188	4.7	0.903595
4.8	0.932651	4.8	0.953314	4.8	0.902168
4.9	0.931547	4.9	0.952424	4.9	0.900721
5	0.930426	5	0.951517	5	0.899254
5.1	0.929288	5.1	0.950594	5.1	0.897767
5.2	0.928131	5.2	0.949653	5.2	0.896259
5.3	0.926957	5.3	0.948695	5.3	0.89473
5.4	0.925764	5.4	0.947719	5.4	0.89318
5.5	0.924552	5.5	0.946726	5.5	0.891608
5.6	0.923321	5.6	0.945714	5.6	0.890015
5.7	0.922071	5.7	0.944683	5.7	0.888399
5.8	0.920802	5.8	0.943633	5.8	0.886762
5.9	0.919512	5.9	0.942564	5.9	0.885102
6	0.918203	6	0.941475	6	0.88342
6.1	0.916874	6.1	0.940367	6.1	0.881714
6.2	0.915524	6.2	0.939238	6.2	0.879986
6.3	0.914153	6.3	0.938088	6.3	0.878233
6.4	0.91276	6.4	0.936917	6.4	0.876457
6.5	0.911347	6.5	0.935725	6.5	0.874658
6.6	0.909911	6.6	0.934512	6.6	0.872833
6.7	0.908454	6.7	0.933276	6.7	0.870985
6.8	0.906974	6.8	0.932017	6.8	0.869111
6.9	0.905471	6.9	0.930736	6.9	0.867212
7	0.903946	7	0.929432	7	0.865288
7.1	0.902397	7.1	0.928104	7.1	0.863339
7.2	0.900825	7.2	0.926752	7.2	0.861363
7.3	0.899229	7.3	0.925376	7.3	0.859361
7.4	0.897608	7.4	0.923975	7.4	0.857333
7.5	0.895963	7.5	0.922548	7.5	0.855278
7.6	0.894294	7.6	0.921096	7.6	0.853197
7.7	0.892599	7.7	0.919618	7.7	0.851087
7.8	0.890878	7.8	0.918114	7.8	0.848951
7.9	0.889132	7.9	0.916583	7.9	0.846786
8	0.88736	8	0.915024	8	0.844594
8.1	0.885561	8.1	0.913438	8.1	0.842373
8.2	0.883735	8.2	0.911824	8.2	0.840123
8.3	0.881882	8.3	0.910181	8.3	0.837845
8.4	0.880002	8.4	0.908509	8.4	0.835537
8.5	0.878094	8.5	0.906807	8.5	0.8332
8.6	0.876158	8.6	0.905075	8.6	0.830833
8.7	0.874193	8.7	0.903314	8.7	0.828436
8.8	0.8722	8.8	0.901521	8.8	0.826009
8.9	0.870177	8.9	0.899696	8.9	0.823551
9	0.868125	9	0.89784	9	0.821062
9.1	0.866042	9.1	0.895952	9.1	0.818542
9.2	0.86393	9.2	0.894031	9.2	0.815991
9.3	0.861787	9.3	0.892076	9.3	0.813409
9.4	0.859613	9.4	0.890088	9.4	0.810794
9.5	0.857408	9.5	0.888066	9.5	0.808147
9.6	0.855171	9.6	0.886008	9.6	0.805468
9.7	0.852902	9.7	0.883916	9.7	0.802756
9.8	0.850601	9.8	0.881787	9.8	0.800011
9.9	0.848267	9.9	0.879622	9.9	0.797233
10	0.8459	10	0.877421	10	0.794422
10.1	0.8435	10.1	0.875182	10.1	0.791577
10.2	0.841065	10.2	0.872905	10.2	0.788698
10.3	0.838597	10.3	0.87059	10.3	0.785784
10.4	0.836094	10.4	0.868236	10.4	0.782837
10.5	0.833557	10.5	0.865842	10.5	0.779855
10.6	0.830984	10.6	0.863409	10.6	0.776838
10.7	0.828376	10.7	0.860935	10.7	0.773785
10.8	0.825731	10.8	0.85842	10.8	0.770698
10.9	0.823051	10.9	0.855863	10.9	0.767575
11	0.820334	11	0.853265	11	0.764416
11.1	0.81758	11.1	0.850623	11.1	0.761221
11.2	0.814788	11.2	0.847939	11.2	0.75799
11.3	0.811959	11.3	0.845211	11.3	0.754723
11.4	0.809093	11.4	0.842438	11.4	0.75142
11.5	0.806187	11.5	0.839621	11.5	0.748079
11.6	0.803244	11.6	0.836758	11.6	0.744702
11.7	0.800261	11.7	0.833849	11.7	0.741288
11.8	0.797239	11.8	0.830894	11.8	0.737836
11.9	0.794177	11.9	0.827893	11.9	0.734347
12	0.791075	12	0.824843	12	0.730821
12.1	0.787934	12.1	0.821746	12.1	0.727257
12.2	0.784751	12.2	0.8186	12.2	0.723655
12.3	0.781528	12.3	0.815405	12.3	0.720015
12.4	0.778263	12.4	0.81216	12.4	0.716337
12.5	0.774958	12.5	0.808865	12.5	0.712622
12.6	0.77161	12.6	0.80552	12.6	0.708868
12.7	0.76822	12.7	0.802123	12.7	0.705075
12.8	0.764788	12.8	0.798675	12.8	0.701245
12.9	0.761314	12.9	0.795175	12.9	0.697376
13	0.757797	13	0.791622	13	0.693468
13.1	0.754236	13.1	0.788017	13.1	0.689522
13.2	0.750633	13.2	0.784357	13.2	0.685537
13.3	0.746986	13.3	0.780644	13.3	0.681514
13.4	0.743295	13.4	0.776876	13.4	0.677452
13.5	0.73956	13.5	0.773053	13.5	0.673352
13.6	0.735781	13.6	0.769175	13.6	0.669213
13.7	0.731957	13.7	0.765241	13.7	0.665036
13.8	0.728089	13.8	0.761251	13.8	0.660821
13.9	0.724177	13.9	0.757205	13.9	0.656566
14	0.720219	14	0.753101	14	0.652274
14.1	0.716217	14.1	0.748941	14.1	0.647944
14.2	0.712169	14.2	0.744722	14.2	0.643575
14.3	0.708076	14.3	0.740446	14.3	0.639168
14.4	0.703938	14.4	0.736111	14.4	0.634724
14.5	0.699754	14.5	0.731718	14.5	0.630242
14.6	0.695524	14.6	0.727266	14.6	0.625722
14.7	0.691249	14.7	0.722755	14.7	0.621166
14.8	0.686929	14.8	0.718185	14.8	0.616572
14.9	0.682563	14.9	0.713555	14.9	0.611941
15	0.678151	15	0.708865	15	0.607274
15.1	0.673693	15.1	0.704116	15.1	0.60257
15.2	0.66919	15.2	0.699306	15.2	0.59783
15.3	0.664641	15.3	0.694436	15.3	0.593055
15.4	0.660046	15.4	0.689506	15.4	0.588244
15.5	0.655407	15.5	0.684516	15.5	0.583398
15.6	0.650721	15.6	0.679465	15.6	0.578517
15.7	0.645991	15.7	0.674355	15.7	0.573602
15.8	0.641216	15.8	0.669183	15.8	0.568654
15.9	0.636395	15.9	0.663952	15.9	0.563671
16	0.63153	16	0.65866	16	0.558656
16.1	0.626621	16.1	0.653309	16.1	0.553608
16.2	0.621667	16.2	0.647898	16.2	0.548529
16.3	0.61667	16.3	0.642427	16.3	0.543417
16.4	0.611628	16.4	0.636897	16.4	0.538275
16.5	0.606544	16.5	0.631307	16.5	0.533103
16.6	0.601416	16.6	0.625659	16.6	0.5279
16.7	0.596246	16.7	0.619953	16.7	0.522669
16.8	0.591033	16.8	0.614189	16.8	0.517409
16.9	0.585779	16.9	0.608367	16.9	0.512121
17	0.580483	17	0.602489	17	0.506806
17.1	0.575147	17.1	0.596554	17.1	0.501465
17.2	0.56977	17.2	0.590563	17.2	0.496098
17.3	0.564354	17.3	0.584517	17.3	0.490706
17.4	0.558898	17.4	0.578417	17.4	0.48529
17.5	0.553404	17.5	0.572263	17.5	0.479851
17.6	0.547872	17.6	0.566056	17.6	0.474389
17.7	0.542303	17.7	0.559798	17.7	0.468906
17.8	0.536697	17.8	0.553488	17.8	0.463402
17.9	0.531056	17.9	0.547128	17.9	0.457879
18	0.525379	18	0.540719	18	0.452337
18.1	0.519669	18.1	0.534262	18.1	0.446777
18.2	0.513925	18.2	0.527759	18.2	0.4412
18.3	0.508148	18.3	0.52121	18.3	0.435608
18.4	0.50234	18.4	0.514616	18.4	0.430001
18.5	0.496502	18.5	0.50798	18.5	0.42438
18.6	0.490634	18.6	0.501302	18.6	0.418748
18.7	0.484737	18.7	0.494584	18.7	0.413103
18.8	0.478813	18.8	0.487827	18.8	0.407449
18.9	0.472863	18.9	0.481033	18.9	0.401786
19	0.466888	19	0.474205	19	0.396115
19.1	0.460888	19.1	0.467342	19.1	0.390437
19.2	0.454866	19.2	0.460447	19.2	0.384754
19.3	0.448822	19.3	0.453523	19.3	0.379068
19.4	0.442758	19.4	0.446571	19.4	0.373378
19.5	0.436674	19.5	0.439592	19.5	0.367688
19.6	0.430574	19.6	0.432589	19.6	0.361997
19.7	0.424457	19.7	0.425564	19.7	0.356308
19.8	0.418325	19.8	0.41852	19.8	0.350621
19.9	0.41218	19.9	0.411458	19.9	0.344939
20	0.406024	20	0.40438	20	0.339263
20.1	0.399857	20.1	0.39729	20.1	0.333593
20.2	0.393681	20.2	0.390189	20.2	0.327933
20.3	0.387499	20.3	0.38308	20.3	0.322282
20.4	0.381311	20.4	0.375965	20.4	0.316643
20.5	0.375119	20.5	0.368847	20.5	0.311017
20.6	0.368925	20.6	0.361729	20.6	0.305405
20.7	0.362731	20.7	0.354614	20.7	0.29981
20.8	0.356538	20.8	0.347503	20.8	0.294232
20.9	0.350349	20.9	0.3404	20.9	0.288674
21	0.344165	21	0.333308	21	0.283136
21.1	0.337987	21.1	0.32623	21.1	0.277621
21.2	0.331819	21.2	0.319168	21.2	0.272129
21.3	0.325661	21.3	0.312125	21.3	0.266664
21.4	0.319516	21.4	0.305105	21.4	0.261225
21.5	0.313385	21.5	0.29811	21.5	0.255815
21.6	0.307271	21.6	0.291143	21.6	0.250436
21.7	0.301176	21.7	0.284208	21.7	0.245088
21.8	0.2951	21.8	0.277307	21.8	0.239774
21.9	0.289048	21.9	0.270444	21.9	0.234495
22	0.28302	22	0.263622	22	0.229252
22.1	0.277018	22.1	0.256844	22.1	0.224048
22.2	0.271046	22.2	0.250112	22.2	0.218884
22.3	0.265103	22.3	0.243431	22.3	0.213761
22.4	0.259194	22.4	0.236803	22.4	0.20868
22.5	0.253319	22.5	0.230231	22.5	0.203644
22.6	0.247481	22.6	0.223719	22.6	0.198654
22.7	0.241682	22.7	0.217268	22.7	0.193712
22.8	0.235924	22.8	0.210884	22.8	0.188818
22.9	0.230208	22.9	0.204567	22.9	0.183974
23	0.224538	23	0.198322	23	0.179182
23.1	0.218914	23.1	0.192151	23.1	0.174443
23.2	0.21334	23.2	0.186058	23.2	0.169758
23.3	0.207816	23.3	0.180044	23.3	0.165129
23.4	0.202345	23.4	0.174112	23.4	0.160558
23.5	0.196929	23.5	0.168266	23.5	0.156044
23.6	0.19157	23.6	0.162508	23.6	0.15159
23.7	0.186269	23.7	0.15684	23.7	0.147196
23.8	0.181029	23.8	0.151265	23.8	0.142865
23.9	0.175851	23.9	0.145785	23.9	0.138596
24	0.170737	24	0.140402	24	0.134391
24.1	0.165688	24.1	0.135118	24.1	0.130251
24.2	0.160707	24.2	0.129936	24.2	0.126178
24.3	0.155795	24.3	0.124857	24.3	0.122171
24.4	0.150953	24.4	0.119884	24.4	0.118231
24.5	0.146184	24.5	0.115017	24.5	0.114361
24.6	0.141488	24.6	0.110258	24.6	0.11056
24.7	0.136867	24.7	0.105609	24.7	0.106828
24.8	0.132322	24.8	0.101071	24.8	0.103168
24.9	0.127855	24.9	0.0966447	24.9	0.0995785
25	0.123466	25	0.0923316	25	0.096061
25.1	0.119158	25.1	0.0881324	25.1	0.0926159
25.2	0.11493	25.2	0.0840477	25.2	0.0892435
25.3	0.110785	25.3	0.080078	25.3	0.0859442
25.4	0.106722	25.4	0.0762237	25.4	0.0827182
25.5	0.102744	25.5	0.0724851	25.5	0.0795659
25.6	0.0988495	25.6	0.0688621	25.6	0.0764874
25.7	0.0950405	25.7	0.0653547	25.7	0.0734828
25.8	0.0913174	25.8	0.0619626	25.8	0.0705521
25.9	0.0876806	25.9	0.0586855	25.9	0.0676953
26	0.0841305	26	0.0555227	26	0.0649124
26.1	0.0806676	26.1	0.0524735	26.1	0.0622031
26.2	0.077292	26.2	0.0495371	26.2	0.0595673
26.3	0.0740039	26.3	0.0467124	26.3	0.0570047
26.4	0.0708034	26.4	0.0439983	26.4	0.054515
26.5	0.0676905	26.5	0.0413934	26.5	0.0520977
26.6	0.0646651	26.6	0.0388964	26.6	0.0497525
26.7	0.0617269	26.7	0.0365055	26.7	0.0474787
26.8	0.0588758	26.8	0.0342192	26.8	0.0452757
26.9	0.0561112	26.9	0.0320356	26.9	0.0431431
27	0.0534328	27	0.0299527	27	0.04108
27.1	0.05084	27.1	0.0279685	27.1	0.0390856
27.2	0.0483322	27.2	0.0260808	27.2	0.0371593
27.3	0.0459087	27.3	0.0242873	27.3	0.0353
27.4	0.0435686	27.4	0.0225856	27.4	0.033507
27.5	0.041311	27.5	0.0209734	27.5	0.0317792
27.6	0.0391351	27.6	0.0194482	27.6	0.0301156
27.7	0.0370397	27.7	0.0180072	27.7	0.0285152
27.8	0.0350238	27.8	0.016648	27.8	0.0269769
27.9	0.0330862	27.9	0.0153678	27.9	0.0254995
28	0.0312255	28	0.0141638	28	0.0240819
28.1	0.0294405	28.1	0.0130334	28.1	0.0227228
28.2	0.0277299	28.2	0.0119738	28.2	0.021421
28.3	0.0260921	28.3	0.0109821	28.3	0.0201752
28.4	0.0245257	28.4	0.0100555	28.4	0.0189841
28.5	0.023029	28.5	0.00919124	28.5	0.0178464
28.6	0.0216007	28.6	0.00838654	28.6	0.0167608
28.7	0.0202388	28.7	0.00763861	28.7	0.0157258
28.8	0.0189419	28.8	0.00694469	28.8	0.01474
28.9	0.0177082	28.9	0.00630207	28.9	0.0138021
29	0.0165359	29	0.00570807	29	0.0129106
29.1	0.0154233	29.1	0.00516008	29.1	0.0120642
29.2	0.0143685	29.2	0.0046555	29.2	0.0112613
29.3	0.0133697	29.3	0.00419183	29.3	0.0105006
29.4	0.0124252	29.4	0.00376661	29.4	0.0097806
29.5	0.0115331	29.5	0.00337745	29.5	0.00909989
29.6	0.0106914	29.6	0.00302206	29.6	0.00845704
29.7	0.00989848	29.7	0.0026982	29.7	0.00785063
29.8	0.00915235	29.8	0.00240371	29.8	0.00727926
29.9	0.00845121	29.9	0.00213654	29.9	0.00674152
30	0.00779323	30	0.00189469	30	0.00623604
30.1	0.00717659	30.1	0.00167628	30.1	0.00576146
30.2	0.0065995	30.2	0.00147951	30.2	0.00531643
30.3	0.00606018	30.3	0.00130265	30.3	0.00489963
30.4	0.00555689	30.4	0.00114408	30.4	0.00450977
30.5	0.00508789	30.5	0.00100227	30.5	0.00414556
30.6	0.00465151	30.6	0.000875771	30.6	0.00380577
30.7	0.00424609	30.7	0.000763223	30.7	0.00348917
30.8	0.00387001	30.8	0.000663353	30.8	0.00319459
30.9	0.00352169	30.9	0.000574974	30.9	0.00292085
31	0.00319958	31	0.00049698	31	0.00266684
31.1	0.00290221	31.1	0.000428344	31.1	0.00243148
31.2	0.00262812	31.2	0.000368116	31.2	0.00221369
31.3	0.00237591	31.3	0.000315421	31.3	0.00201246
31.4	0.00214423	31.4	0.000269455	31.4	0.00182681
31.5	0.00193177	31.5	0.000229481	31.5	0.00165579
31.6	0.00173728	31.6	0.000194824	31.6	0.00149848
31.7	0.00155956	31.7	0.000164873	31.7	0.001354
31.8	0.00139746	31.8	0.000139073	31.8	0.00122153
31.9	0.00124987	31.9	0.00011692	31.9	0.00110024
32	0.00111576	32	9.79633e-05	32	0.00098939
32.1	0.000994115	32.1	8.1797e-05	32.1	0.000888232
32.2	0.000884	32.2	6.80582e-05	32.2	0.000796077
32.3	0.000784516	32.3	5.6424e-05	32.3	0.000712266
32.4	0.000694818	32.4	4.66076e-05	32.4	0.000636174
32.5	0.000614109	32.5	3.83555e-05	32.5	0.000567212
32.6	0.000541638	32.6	3.14445e-05	32.6	0.000504821
32.7	0.000476701	32.7	2.56789e-05	32.7	0.000448477
32.8	0.000418641	32.8	2.08876e-05	32.8	0.000397688
32.9	0.000366843	32.9	1.69219e-05	32.9	0.00035199
33	0.000320733	33	1.36528e-05	33	0.000310951
33.1	0.00027978	33.1	1.09692e-05	33.1	0.000274167
33.2	0.000243491	33.2	8.77549e-06	33.2	0.00024126
33.3	0.000211409	33.3	6.98994e-06	33.3	0.00021188
33.4	0.000183115	33.4	5.54301e-06	33.4	0.000185701
33.5	0.000158221	33.5	4.37572e-06	33.5	0.000162423
33.6	0.000136372	33.6	3.43832e-06	33.6	0.000141766
33.7	0.000117244	33.7	2.68905e-06	33.7	0.000123474
33.8	0.000100541	33.8	2.09298e-06	33.8	0.000107312
33.9	8.5993e-05	33.9	1.62108e-06	33.9	9.30606e-05
34	7.33549e-05	34	1.24933e-06	34	8.05231e-05
34.1	6.24055e-05	34.1	9.57938e-07	34.1	6.95177e-05
34.2	5.29449e-05	34.2	7.30711e-07	34.2	5.98791e-05
34.3	4.47933e-05	34.3	5.54442e-07	34.3	5.1457e-05
34.4	3.77894e-05	34.4	4.18431e-07	34.4	4.41152e-05
34.5	3.17887e-05	34.5	3.14054e-07	34.5	3.77302e-05
34.6	2.66624e-05	34.6	2.34396e-07	34.6	3.21908e-05
34.7	2.22961e-05	34.7	1.73945e-07	34.7	2.73967e-05
34.8	1.85884e-05	34.8	1.28335e-07	34.8	2.32581e-05
34.9	1.54494e-05	34.9	9.4123e-08	34.9	1.96943e-05
35	1.28002e-05	35	6.86146e-08	35	1.66334e-05
35.1	1.05715e-05	35.1	4.97113e-08	35.1	1.40113e-05
35.2	8.70253e-06	35.2	3.57898e-08	35.2	1.1771e-05
35.3	7.14034e-06	35.3	2.56021e-08	35.3	9.86211e-06
35.4	5.83893e-06	35.4	1.81949e-08	35.4	8.24002e-06
35.5	4.75844e-06	35.5	1.28447e-08	35.5	6.86546e-06
35.6	3.86444e-06	35.6	9.00629e-09	35.6	5.70394e-06
35.7	3.12733e-06	35.7	6.27126e-09	35.7	4.72526e-06
35.8	2.52174e-06	35.8	4.33603e-09	35.8	3.90303e-06
35.9	2.026e-06	35.9	2.97645e-09	35.9	3.21429e-06
36	1.62167e-06	36	2.02821e-09	36	2.63908e-06
36.1	1.29314e-06	36.1	1.37174e-09	36.1	2.16015e-06
36.2	1.02721e-06	36.2	9.2069e-10	36.2	1.76263e-06
36.3	8.12788e-07	36.3	6.13156e-10	36.3	1.43371e-06
36.4	6.40571e-07	36.4	4.05116e-10	36.4	1.16242e-06
36.5	5.02806e-07	36.5	2.65504e-10	36.5	9.39387e-07
36.6	3.93051e-07	36.6	1.72575e-10	36.6	7.5663e-07
36.7	3.05971e-07	36.7	1.11232e-10	36.7	6.07377e-07
36.8	2.37173e-07	36.8	7.1081e-11	36.8	4.85898e-07
36.9	1.83051e-07	36.9	4.50275e-11	36.9	3.87365e-07
37	1.40659e-07	37	2.82702e-11	37	3.07724e-07
37.1	1.07602e-07	37.1	1.75886e-11	37.1	2.43582e-07
37.2	8.19408e-08	37.2	1.08419e-11	37.2	1.92108e-07
37.3	6.21111e-08	37.3	6.62024e-12	37.3	1.50952e-07
37.4	4.68592e-08	37.4	4.00366e-12	37.4	1.18168e-07
37.5	3.51838e-08	37.5	2.39758e-12	37.5	9.21515e-08
37.6	2.62892e-08	37.6	1.42147e-12	37.6	7.1585e-08
37.7	1.95462e-08	37.7	8.34196e-13	37.7	5.539e-08
37.8	1.44598e-08	37.8	4.84479e-13	37.8	4.26879e-08
37.9	1.06424e-08	37.9	2.78401e-13	37.9	3.27653e-08
38	7.79215e-09	38	1.58258e-13	38	2.50456e-08
38.1	5.67512e-09	38.1	8.89753e-14	38.1	1.90648e-08
38.2	4.11107e-09	38.2	4.94636e-14	38.2	1.44505e-08
38.3	2.96181e-09	38.3	2.71844e-14	38.3	1.09058e-08
38.4	2.12198e-09	38.4	1.47664e-14	38.4	8.19463e-09
38.5	1.51171e-09	38.5	7.92597e-15	38.5	6.13006e-09
38.6	1.07076e-09	38.6	4.2029e-15	38.6	4.56493e-09
38.7	7.54004e-10	38.7	2.20122e-15	38.7	3.38383e-09
38.8	5.27799e-10	38.8	1.13839e-15	38.8	2.49664e-09
38.9	3.67226e-10	38.9	5.81195e-16	38.9	1.83334e-09
39	2.53935e-10	39	2.92852e-16	39	1.3398e-09
39.1	1.74499e-10	39.1	1.456e-16	39.1	9.7435e-10
39.2	1.1915e-10	39.2	7.14071e-17	39.2	7.05071e-10
39.3	8.08322e-11	39.3	3.45364e-17	39.3	5.07645e-10
39.4	5.44769e-11	39.4	1.64684e-17	39.4	3.63633e-10
39.5	3.64695e-11	39.5	7.73997e-18	39.5	2.59124e-10
39.6	2.42487e-11	39.6	3.58444e-18	39.6	1.83679e-10
39.7	1.60117e-11	39.7	1.6352e-18	39.7	1.29503e-10
39.8	1.04985e-11	39.8	7.34619e-19	39.8	9.081e-11
39.9	6.8344e-12	39.9	3.2491e-19	39.9	6.33264e-11
40	4.41683e-12	40	1.4143e-19	40	4.39133e-11

## Sheet: 1d
WT		sir2Δ		fob1Δ		x~Age, y~fraction dividing
0	0.942258	0	0.953577	0	0.981576
0.1	0.941323	0.1	0.952604	0.1	0.981188
0.2	0.940373	0.2	0.951611	0.2	0.980791
0.3	0.939408	0.3	0.950597	0.3	0.980386
0.4	0.938427	0.4	0.949563	0.4	0.979973
0.5	0.937432	0.5	0.948508	0.5	0.979551
0.6	0.936421	0.6	0.947432	0.6	0.97912
0.7	0.935394	0.7	0.946333	0.7	0.97868
0.8	0.934352	0.8	0.945212	0.8	0.978231
0.9	0.933293	0.9	0.944069	0.9	0.977773
1	0.932217	1	0.942902	1	0.977305
1.1	0.931125	1.1	0.941712	1.1	0.976827
1.2	0.930016	1.2	0.940498	1.2	0.97634
1.3	0.92889	1.3	0.93926	1.3	0.975842
1.4	0.927746	1.4	0.937996	1.4	0.975334
1.5	0.926585	1.5	0.936707	1.5	0.974815
1.6	0.925406	1.6	0.935392	1.6	0.974286
1.7	0.924209	1.7	0.934051	1.7	0.973746
1.8	0.922993	1.8	0.932683	1.8	0.973194
1.9	0.921759	1.9	0.931288	1.9	0.972631
2	0.920505	2	0.929865	2	0.972057
2.1	0.919233	2.1	0.928413	2.1	0.97147
2.2	0.917941	2.2	0.926933	2.2	0.970872
2.3	0.916629	2.3	0.925424	2.3	0.970261
2.4	0.915298	2.4	0.923884	2.4	0.969637
2.5	0.913946	2.5	0.922314	2.5	0.969001
2.6	0.912573	2.6	0.920713	2.6	0.968352
2.7	0.91118	2.7	0.919081	2.7	0.967689
2.8	0.909766	2.8	0.917416	2.8	0.967012
2.9	0.90833	2.9	0.915719	2.9	0.966322
3	0.906873	3	0.913989	3	0.965617
3.1	0.905393	3.1	0.912225	3.1	0.964898
3.2	0.903892	3.2	0.910426	3.2	0.964164
3.3	0.902368	3.3	0.908593	3.3	0.963415
3.4	0.900821	3.4	0.906723	3.4	0.962651
3.5	0.899251	3.5	0.904818	3.5	0.961871
3.6	0.897658	3.6	0.902876	3.6	0.961075
3.7	0.896041	3.7	0.900897	3.7	0.960263
3.8	0.8944	3.8	0.898879	3.8	0.959434
3.9	0.892734	3.9	0.896823	3.9	0.958589
4	0.891044	4	0.894727	4	0.957726
4.1	0.889329	4.1	0.892592	4.1	0.956845
4.2	0.887589	4.2	0.890416	4.2	0.955947
4.3	0.885823	4.3	0.888198	4.3	0.95503
4.4	0.884031	4.4	0.885939	4.4	0.954095
4.5	0.882213	4.5	0.883637	4.5	0.953141
4.6	0.880369	4.6	0.881292	4.6	0.952167
4.7	0.878498	4.7	0.878903	4.7	0.951174
4.8	0.876599	4.8	0.876469	4.8	0.950161
4.9	0.874673	4.9	0.87399	4.9	0.949127
5	0.872719	5	0.871465	5	0.948072
5.1	0.870737	5.1	0.868893	5.1	0.946996
5.2	0.868727	5.2	0.866274	5.2	0.945899
5.3	0.866688	5.3	0.863606	5.3	0.944779
5.4	0.864619	5.4	0.86089	5.4	0.943637
5.5	0.862521	5.5	0.858124	5.5	0.942472
5.6	0.860394	5.6	0.855309	5.6	0.941284
5.7	0.858236	5.7	0.852442	5.7	0.940072
5.8	0.856047	5.8	0.849523	5.8	0.938836
5.9	0.853828	5.9	0.846552	5.9	0.937575
6	0.851578	6	0.843528	6	0.936289
6.1	0.849296	6.1	0.84045	6.1	0.934978
6.2	0.846982	6.2	0.837318	6.2	0.93364
6.3	0.844637	6.3	0.83413	6.3	0.932276
6.4	0.842258	6.4	0.830887	6.4	0.930885
6.5	0.839847	6.5	0.827586	6.5	0.929466
6.6	0.837403	6.6	0.824229	6.6	0.92802
6.7	0.834925	6.7	0.820813	6.7	0.926545
6.8	0.832413	6.8	0.817339	6.8	0.925041
6.9	0.829867	6.9	0.813805	6.9	0.923507
7	0.827286	7	0.810211	7	0.921944
7.1	0.824671	7.1	0.806556	7.1	0.92035
7.2	0.82202	7.2	0.80284	7.2	0.918725
7.3	0.819334	7.3	0.799061	7.3	0.917068
7.4	0.816612	7.4	0.79522	7.4	0.915379
7.5	0.813854	7.5	0.791315	7.5	0.913657
7.6	0.811059	7.6	0.787346	7.6	0.911902
7.7	0.808228	7.7	0.783313	7.7	0.910113
7.8	0.805359	7.8	0.779214	7.8	0.90829
7.9	0.802453	7.9	0.775049	7.9	0.906431
8	0.799509	8	0.770818	8	0.904537
8.1	0.796527	8.1	0.76652	8.1	0.902607
8.2	0.793506	8.2	0.762154	8.2	0.90064
8.3	0.790447	8.3	0.75772	8.3	0.898635
8.4	0.787349	8.4	0.753217	8.4	0.896592
8.5	0.784211	8.5	0.748645	8.5	0.894511
8.6	0.781034	8.6	0.744004	8.6	0.89239
8.7	0.777818	8.7	0.739293	8.7	0.890229
8.8	0.774561	8.8	0.734511	8.8	0.888028
8.9	0.771263	8.9	0.729659	8.9	0.885785
9	0.767925	9	0.724735	9	0.883501
9.1	0.764546	9.1	0.71974	9.1	0.881174
9.2	0.761126	9.2	0.714673	9.2	0.878803
9.3	0.757664	9.3	0.709534	9.3	0.876389
9.4	0.754161	9.4	0.704323	9.4	0.87393
9.5	0.750616	9.5	0.699039	9.5	0.871426
9.6	0.747028	9.6	0.693683	9.6	0.868876
9.7	0.743398	9.7	0.688254	9.7	0.86628
9.8	0.739726	9.8	0.682753	9.8	0.863636
9.9	0.736011	9.9	0.677178	9.9	0.860944
10	0.732253	10	0.671531	10	0.858204
10.1	0.728452	10.1	0.665811	10.1	0.855414
10.2	0.724608	10.2	0.660019	10.2	0.852574
10.3	0.720721	10.3	0.654154	10.3	0.849684
10.4	0.716789	10.4	0.648217	10.4	0.846742
10.5	0.712815	10.5	0.642208	10.5	0.843748
10.6	0.708796	10.6	0.636128	10.6	0.840701
10.7	0.704734	10.7	0.629976	10.7	0.8376
10.8	0.700627	10.8	0.623753	10.8	0.834446
10.9	0.696477	10.9	0.617461	10.9	0.831236
11	0.692282	11	0.611098	11	0.827971
11.1	0.688043	11.1	0.604667	11.1	0.824649
11.2	0.68376	11.2	0.598168	11.2	0.821271
11.3	0.679433	11.3	0.5916	11.3	0.817835
11.4	0.675062	11.4	0.584967	11.4	0.81434
11.5	0.670646	11.5	0.578267	11.5	0.810787
11.6	0.666186	11.6	0.571503	11.6	0.807174
11.7	0.661683	11.7	0.564675	11.7	0.8035
11.8	0.657135	11.8	0.557785	11.8	0.799766
11.9	0.652543	11.9	0.550834	11.9	0.79597
12	0.647908	12	0.543822	12	0.792112
12.1	0.643229	12.1	0.536752	12.1	0.788191
12.2	0.638506	12.2	0.529626	12.2	0.784206
12.3	0.63374	12.3	0.522443	12.3	0.780158
12.4	0.628931	12.4	0.515207	12.4	0.776045
12.5	0.624079	12.5	0.507919	12.5	0.771866
12.6	0.619185	12.6	0.500581	12.6	0.767622
12.7	0.614248	12.7	0.493195	12.7	0.763312
12.8	0.609269	12.8	0.485763	12.8	0.758934
12.9	0.604248	12.9	0.478286	12.9	0.75449
13	0.599186	13	0.470768	13	0.749978
13.1	0.594082	13.1	0.46321	13.1	0.745397
13.2	0.588938	13.2	0.455615	13.2	0.740748
13.3	0.583754	13.3	0.447985	13.3	0.73603
13.4	0.57853	13.4	0.440324	13.4	0.731242
13.5	0.573267	13.5	0.432633	13.5	0.726384
13.6	0.567964	13.6	0.424916	13.6	0.721457
13.7	0.562624	13.7	0.417175	13.7	0.716459
13.8	0.557246	13.8	0.409413	13.8	0.71139
13.9	0.55183	13.9	0.401633	13.9	0.70625
14	0.546379	14	0.393839	14	0.70104
14.1	0.540891	14.1	0.386034	14.1	0.695758
14.2	0.535368	14.2	0.378221	14.2	0.690404
14.3	0.529811	14.3	0.370403	14.3	0.684979
14.4	0.52422	14.4	0.362584	14.4	0.679483
14.5	0.518597	14.5	0.354768	14.5	0.673915
14.6	0.512941	14.6	0.346957	14.6	0.668275
14.7	0.507254	14.7	0.339156	14.7	0.662565
14.8	0.501536	14.8	0.331369	14.8	0.656783
14.9	0.495789	14.9	0.323599	14.9	0.65093
15	0.490014	15	0.31585	15	0.645006
15.1	0.484211	15.1	0.308126	15.1	0.639011
15.2	0.478382	15.2	0.300431	15.2	0.632947
15.3	0.472528	15.3	0.29277	15.3	0.626813
15.4	0.466649	15.4	0.285145	15.4	0.620609
15.5	0.460747	15.5	0.277562	15.5	0.614337
15.6	0.454822	15.6	0.270023	15.6	0.607997
15.7	0.448877	15.7	0.262535	15.7	0.601589
15.8	0.442913	15.8	0.255099	15.8	0.595114
15.9	0.43693	15.9	0.247722	15.9	0.588574
16	0.43093	16	0.240406	16	0.581968
16.1	0.424914	16.1	0.233156	16.1	0.575299
16.2	0.418884	16.2	0.225976	16.2	0.568566
16.3	0.41284	16.3	0.21887	16.3	0.561771
16.4	0.406786	16.4	0.211842	16.4	0.554915
16.5	0.400721	16.5	0.204896	16.5	0.548
16.6	0.394647	16.6	0.198036	16.6	0.541026
16.7	0.388567	16.7	0.191265	16.7	0.533995
16.8	0.382481	16.8	0.184588	16.8	0.52691
16.9	0.376391	16.9	0.178008	16.9	0.51977
17	0.370299	17	0.171529	17	0.512578
17.1	0.364206	17.1	0.165154	17.1	0.505335
17.2	0.358114	17.2	0.158887	17.2	0.498044
17.3	0.352025	17.3	0.152731	17.3	0.490706
17.4	0.34594	17.4	0.146688	17.4	0.483324
17.5	0.339862	17.5	0.140763	17.5	0.475899
17.6	0.333791	17.6	0.134957	17.6	0.468434
17.7	0.32773	17.7	0.129273	17.7	0.46093
17.8	0.321681	17.8	0.123715	17.8	0.453391
17.9	0.315645	17.9	0.118284	17.9	0.445819
18	0.309625	18	0.112982	18	0.438216
18.1	0.303622	18.1	0.107812	18.1	0.430584
18.2	0.297637	18.2	0.102775	18.2	0.422928
18.3	0.291674	18.3	0.0978722	18.3	0.415249
18.4	0.285734	18.4	0.0931057	18.4	0.40755
18.5	0.279818	18.5	0.0884765	18.5	0.399835
18.6	0.273929	18.6	0.0839853	18.6	0.392106
18.7	0.268069	18.7	0.0796329	18.7	0.384366
18.8	0.26224	18.8	0.0754199	18.8	0.37662
18.9	0.256443	18.9	0.0713463	18.9	0.36887
19	0.250681	19	0.0674124	19	0.361119
19.1	0.244955	19.1	0.0636177	19.1	0.353371
19.2	0.239267	19.2	0.059962	19.2	0.34563
19.3	0.23362	19.3	0.0564446	19.3	0.3379
19.4	0.228016	19.4	0.0530646	19.4	0.330182
19.5	0.222455	19.5	0.0498208	19.5	0.322483
19.6	0.216941	19.6	0.0467119	19.6	0.314805
19.7	0.211474	19.7	0.0437365	19.7	0.307152
19.8	0.206058	19.8	0.0408928	19.8	0.299528
19.9	0.200693	19.9	0.0381787	19.9	0.291937
20	0.195382	20	0.0355923	20	0.284383
20.1	0.190126	20.1	0.0331311	20.1	0.27687
20.2	0.184928	20.2	0.0307927	20.2	0.269401
20.3	0.179788	20.3	0.0285743	20.3	0.261982
20.4	0.174709	20.4	0.0264732	20.4	0.254615
20.5	0.169692	20.5	0.0244864	20.5	0.247306
20.6	0.164739	20.6	0.0226108	20.6	0.240057
20.7	0.159852	20.7	0.0208431	20.7	0.232873
20.8	0.155031	20.8	0.0191801	20.8	0.225758
20.9	0.150279	20.9	0.0176182	20.9	0.218716
21	0.145597	21	0.016154	21	0.21175
21.1	0.140986	21.1	0.014784	21.1	0.204865
21.2	0.136448	21.2	0.0135044	21.2	0.198065
21.3	0.131984	21.3	0.0123115	21.3	0.191353
21.4	0.127595	21.4	0.0112018	21.4	0.184732
21.5	0.123282	21.5	0.0101714	21.5	0.178207
21.6	0.119047	21.6	0.00921673	21.6	0.171781
21.7	0.11489	21.7	0.00833396	21.7	0.165457
21.8	0.110813	21.8	0.00751946	21.8	0.159239
21.9	0.106815	21.9	0.00676959	21.9	0.153129
22	0.102899	22	0.00608076	22	0.147131
22.1	0.0990647	22.1	0.00544945	22.1	0.141248
22.2	0.0953126	22.2	0.00487219	22.2	0.135483
22.3	0.0916436	22.3	0.00434562	22.3	0.129837
22.4	0.088058	22.4	0.00386644	22.4	0.124314
22.5	0.0845563	22.5	0.00343148	22.5	0.118916
22.6	0.0811389	22.6	0.00303765	22.6	0.113645
22.7	0.077806	22.7	0.00268199	22.7	0.108502
22.8	0.0745577	22.8	0.00236165	22.8	0.10349
22.9	0.0713942	22.9	0.00207389	22.9	0.0986107
23	0.0683154	23	0.00181612	23	0.0938646
23.1	0.0653213	23.1	0.00158586	23.1	0.089253
23.2	0.0624117	23.2	0.00138077	23.2	0.0847771
23.3	0.0595863	23.3	0.00119863	23.3	0.0804375
23.4	0.0568448	23.4	0.00103735	23.4	0.0762346
23.5	0.0541869	23.5	0.000894999	23.5	0.0721688
23.6	0.0516119	23.6	0.000769734	23.6	0.0682402
23.7	0.0491193	23.7	0.000659861	23.7	0.0644486
23.8	0.0467085	23.8	0.000563803	23.8	0.0607936
23.9	0.0443787	23.9	0.000480103	23.9	0.0572747
24	0.042129	24	0.000407419	24	0.053891
24.1	0.0399587	24.1	0.000344523	24.1	0.0506414
24.2	0.0378668	24.2	0.000290288	24.2	0.0475249
24.3	0.0358521	24.3	0.000243693	24.3	0.0445398
24.4	0.0339137	24.4	0.00020381	24.4	0.0416847
24.5	0.0320502	24.5	0.0001698	24.5	0.0389575
24.6	0.0302607	24.6	0.000140912	24.6	0.0363564
24.7	0.0285436	24.7	0.000116472	24.7	0.033879
24.8	0.0268977	24.8	9.58768e-05	24.8	0.0315231
24.9	0.0253216	24.9	7.85944e-05	24.9	0.029286
25	0.0238138	25	6.41528e-05	25	0.027165
25.1	0.0223728	25.1	5.21369e-05	25.1	0.0251574
25.2	0.0209972	25.2	4.21832e-05	25.2	0.0232601
25.3	0.0196852	25.3	3.39749e-05	25.3	0.0214699
25.4	0.0184354	25.4	2.72369e-05	25.4	0.0197838
25.5	0.017246	25.5	2.17317e-05	25.5	0.0181984
25.6	0.0161154	25.6	1.72554e-05	25.6	0.0167103
25.7	0.0150418	25.7	1.36334e-05	25.7	0.015316
25.8	0.0140237	25.8	1.07173e-05	25.8	0.0140121
25.9	0.0130591	25.9	8.38144e-06	25.9	0.0127949
26	0.0121464	26	6.52019e-06	26	0.0116608
26.1	0.0112839	26.1	5.04498e-06	26.1	0.0106063
26.2	0.0104697	26.2	3.88208e-06	26.2	0.00962768
26.3	0.0097021	26.3	2.97047e-06	26.3	0.00872136
26.4	0.00897937	26.4	2.2599e-06	26.4	0.00788376
26.5	0.00829974	26.5	1.70924e-06	26.5	0.00711129
26.6	0.00766147	26.6	1.28502e-06	26.6	0.00640043
26.7	0.00706284	26.7	9.60189e-07	26.7	0.00574774
26.8	0.00650215	26.8	7.12992e-07	26.8	0.00514979
26.9	0.0059777	26.9	5.2606e-07	26.9	0.00460327
27	0.00548784	27	3.85611e-07	27	0.00410493
27.1	0.00503094	27.1	2.80779e-07	27.1	0.00365162
27.2	0.00460539	27.2	2.03059e-07	27.2	0.00324029
27.3	0.00420961	27.3	1.45832e-07	27.3	0.00286798
27.4	0.00384208	27.4	1.03992e-07	27.4	0.00253186
27.5	0.00350128	27.5	7.36187e-08	27.5	0.00222921
27.6	0.00318578	27.6	5.17315e-08	27.6	0.00195743
27.7	0.00289413	27.7	3.6077e-08	27.7	0.00171403
27.8	0.00262497	27.8	2.49656e-08	27.8	0.00149665
27.9	0.00237697	27.9	1.71404e-08	27.9	0.00130308
28	0.00214883	28	1.16732e-08	28	0.0011312
28.1	0.00193932	28.1	7.88453e-09	28.1	0.00097904
28.2	0.00174724	28.2	5.28081e-09	28.2	0.000844744
28.3	0.00157144	28.3	3.50659e-09	28.3	0.000726584
28.4	0.00141083	28.4	2.30808e-09	28.4	0.000622949
28.5	0.00126436	28.5	1.50562e-09	28.5	0.000532349
28.6	0.00113102	28.6	9.73176e-10	28.6	0.000453406
28.7	0.00100987	28.7	6.23157e-10	28.7	0.000384852
28.8	0.000899983	28.8	3.95226e-10	28.8	0.000325525
28.9	0.000800514	28.9	2.48224e-10	28.9	0.000274364
29	0.000710648	29	1.54349e-10	29	0.000230403
29.1	0.000629616	29.1	9.50017e-11	29.1	0.000192767
29.2	0.000556698	29.2	5.7867e-11	29.2	0.000160668
29.3	0.000491214	29.3	3.48742e-11	29.3	0.000133396
29.4	0.000432527	29.4	2.079e-11	29.4	0.000110315
29.5	0.000380044	29.5	1.22568e-11	29.5	9.08596e-05
29.6	0.000333209	29.6	7.1445e-12	29.6	7.45267e-05
29.7	0.000291504	29.7	4.11652e-12	29.7	6.08725e-05
29.8	0.00025445	29.8	2.34393e-12	29.8	4.9506e-05
29.9	0.000221603	29.9	1.31858e-12	29.9	4.00852e-05
30	0.000192551	30	7.32654e-13	30	3.23116e-05
30.1	0.000166915	30.1	4.01985e-13	30.1	2.59262e-05
30.2	0.000144348	30.2	2.17731e-13	30.2	2.07054e-05
30.3	0.000124529	30.3	1.16389e-13	30.3	1.64569e-05
30.4	0.000107167	30.4	6.13844e-14	30.4	1.30164e-05
30.5	9.19947e-05	30.5	3.19327e-14	30.5	1.02438e-05
30.6	7.87692e-05	30.6	1.63801e-14	30.6	8.02083e-06
30.7	6.72705e-05	30.7	8.28265e-15	30.7	6.24761e-06
30.8	5.72991e-05	30.8	4.12724e-15	30.8	4.8406e-06
30.9	4.86752e-05	30.9	2.02606e-15	30.9	3.73013e-06
31	4.12367e-05	31	9.79505e-16	31	2.85851e-06
31.1	3.48384e-05	31.1	4.66208e-16	31.1	2.17818e-06
31.2	2.93501e-05	31.2	2.18387e-16	31.2	1.65019e-06
31.3	2.46557e-05	31.3	1.00646e-16	31.3	1.24282e-06
31.4	2.06519e-05	31.4	4.56187e-17	31.4	9.30378e-07
31.5	1.72472e-05	31.5	2.03285e-17	31.5	6.92203e-07
31.6	1.43605e-05	31.6	8.90278e-18	31.6	5.11768e-07
31.7	1.19205e-05	31.7	3.83039e-18	31.7	3.75941e-07
31.8	9.86431e-06	31.8	1.61842e-18	31.8	2.74356e-07
31.9	8.13704e-06	31.9	6.7128e-19	31.9	1.98882e-07
32	6.69067e-06	32	2.73215e-19	32	1.43187e-07
32.1	5.48344e-06	32.1	1.09074e-19	32.1	1.02369e-07
32.2	4.47913e-06	32.2	4.26941e-20	32.2	7.26667e-08
32.3	3.64642e-06	32.3	1.63781e-20	32.3	5.12072e-08
32.4	2.95835e-06	32.4	6.15493e-21	32.4	3.58171e-08
32.5	2.39174e-06	32.5	2.26491e-21	32.5	2.48625e-08
32.6	1.9268e-06	32.6	8.15738e-22	32.6	1.71246e-08
32.7	1.54665e-06	32.7	2.87424e-22	32.7	1.17018e-08
32.8	1.23695e-06	32.8	9.90295e-23	32.8	7.93159e-09
32.9	9.85583e-07	32.9	3.33476e-23	32.9	5.33178e-09
33	7.82323e-07	33	1.09701e-23	33	3.55396e-09
33.1	6.18591e-07	33.1	3.52356e-24	33.1	2.34856e-09
33.2	4.87212e-07	33.2	1.10448e-24	33.2	1.53836e-09
33.3	3.82209e-07	33.3	3.37686e-25	33.3	9.98628e-10
33.4	2.98623e-07	33.4	1.00649e-25	33.4	6.42323e-10
33.5	2.32357e-07	33.5	2.92291e-26	33.5	4.09282e-10
33.6	1.8004e-07	33.6	8.26578e-27	33.6	2.58299e-10
33.7	1.3891e-07	33.7	2.27493e-27	33.7	1.61424e-10
33.8	1.06712e-07	33.8	6.08999e-28	33.8	9.9877e-11
33.9	8.16174e-08	33.9	1.58478e-28	33.9	6.11678e-11
34	6.21452e-08	34	4.00648e-29	34	3.70721e-11
34.1	4.71037e-08	34.1	9.83392e-30	34.1	2.223e-11
34.2	3.5538e-08	34.2	2.34199e-30	34.2	1.31857e-11
34.3	2.66862e-08	34.3	5.40827e-31	34.3	7.73458e-12
34.4	1.99436e-08	34.4	1.2102e-31	34.4	4.48577e-12
34.5	1.48323e-08	34.5	2.62233e-32	34.5	2.57158e-12
34.6	1.09765e-08	34.6	5.49858e-33	34.6	1.45686e-12
34.7	8.08237e-09	34.7	1.11491e-33	34.7	8.15417e-13
34.8	5.92096e-09	34.8	2.18444e-34	34.8	4.50792e-13
34.9	4.31508e-09	34.9	4.1327e-35	34.9	2.46088e-13
35	3.12817e-09	35	7.54386e-36	35	1.3262e-13
35.1	2.25559e-09	35.1	1.32766e-36	35.1	7.05357e-14
35.2	1.61754e-09	35.2	2.25097e-37	35.2	3.70145e-14
35.3	1.15356e-09	35.3	3.67364e-38	35.3	1.91589e-14
35.4	8.1804e-10	35.4	5.76649e-39	35.4	9.77868e-15
35.5	5.76787e-10	35.5	8.69862e-40	35.5	4.92005e-15
35.6	4.04317e-10	35.6	1.25992e-40	35.6	2.43954e-15
35.7	2.81742e-10	35.7	1.75069e-41	35.7	1.19168e-15
35.8	1.95146e-10	35.8	2.33164e-42	35.8	5.73303e-16
35.9	1.3434e-10	35.9	2.97376e-43	35.9	2.71546e-16
36	9.19062e-11	36	3.62859e-44	36	1.26588e-16
36.1	6.24784e-11	36.1	4.23199e-45	36.1	5.80607e-17
36.2	4.22003e-11	36.2	4.71306e-46	36.2	2.61918e-17
36.3	2.83175e-11	36.3	5.00708e-47	36.3	1.16168e-17
36.4	1.88756e-11	36.4	5.0693e-48	36.4	5.06397e-18
36.5	1.2497e-11	36.5	4.88591e-49	36.5	2.16878e-18
36.6	8.21711e-12	36.6	4.47833e-50	36.6	9.1222e-19
36.7	5.36527e-12	36.7	3.89934e-51	36.7	3.76682e-19
36.8	3.47834e-12	36.8	3.22176e-52	36.8	1.52641e-19
36.9	2.23877e-12	36.9	2.52309e-53	36.9	6.06754e-20
37	1.43038e-12	37	1.87072e-54	37	2.36496e-20
37.1	9.07076e-13	37.1	1.31163e-55	37.1	9.03488e-21
37.2	5.70864e-13	37.2	8.68598e-57	37.2	3.3816e-21
37.3	3.56503e-13	37.3	5.42625e-58	37.3	1.23946e-21
37.4	2.20892e-13	37.4	3.19381e-59	37.4	4.44697e-22
37.5	1.35776e-13	37.5	1.76885e-60	37.5	1.56105e-22
37.6	8.27823e-14	37.6	9.20614e-62	37.6	5.35904e-23
37.7	5.00568e-14	37.7	4.49666e-63	37.7	1.79833e-23
37.8	3.00151e-14	37.8	2.05842e-64	37.8	5.89599e-24
37.9	1.78446e-14	37.9	8.81875e-66	37.9	1.88769e-24
38	1.05173e-14	38	3.53093e-67	38	5.89891e-25
38.1	6.1442e-15	38.1	1.31932e-68	38.1	1.79828e-25
38.2	3.55737e-15	38.2	4.59349e-70	38.2	5.3451e-26
38.3	2.04093e-15	38.3	1.48803e-71	38.3	1.54823e-26
38.4	1.16011e-15	38.4	4.47796e-73	38.4	4.36776e-27
38.5	6.53236e-16	38.5	1.24987e-74	38.5	1.19944e-27
38.6	3.64315e-16	38.6	3.23042e-76	38.6	3.2044e-28
38.7	2.0121e-16	38.7	7.7188e-78	38.7	8.32357e-29
38.8	1.10031e-16	38.8	1.70217e-79	38.8	2.10091e-29
38.9	5.95668e-17	38.9	3.45834e-81	38.9	5.14958e-30
39	3.19185e-17	39	6.46225e-83	39	1.225e-30
39.1	1.6926e-17	39.1	1.10858e-84	39.1	2.82631e-31
39.2	8.88109e-18	39.2	1.74269e-86	39.2	6.32037e-32
39.3	4.61e-18	39.3	2.50571e-88	39.3	1.36903e-32
39.4	2.3669e-18	39.4	3.289e-90	39.4	2.87038e-33
39.5	1.20177e-18	39.5	3.93343e-92	39.5	5.82129e-34
39.6	6.03324e-19	39.6	4.27743e-94	39.6	1.14115e-34
39.7	2.9942e-19	39.7	4.22097e-96	39.7	2.16073e-35
39.8	1.46869e-19	39.8	3.77184e-98	39.8	3.94882e-36
39.9	7.11887e-20	39.9	3.04565e-100	39.9	6.96012e-37
40	3.4091e-20	40	2.21741e-102	40	1.18227e-37

## Sheet: 1e
All	SEBYL LS	manual LS	>20	SEBYL LS	manual LS	>40	SEBYL LS	manual LS	>60	SEBYL LS	manual LS	>100	SEBYL LS	manual LS
YGL118C	35.13	31.8	YKL116C	37.42	28.32	YBR034C	29.68	31.7556	YDL099W	27.08	37.1913	YDL099W	27.08	37.1913
YDR142C	30.57	30.2	YOR112W	32.415	25.8	YDL099W	27.08	37.1913	YNL069C	26.8525	31.7727	YER074W	25.8017	16.4322
YNL177C	29.2567	24.2	YAL011W	30.57	22.16	YNL069C	26.8525	31.7727	YJR009C	26.11	27.7846	YIL002C	25.3933	30.8829
YJR108W	29.035	17.8	YOR363C	30.555	26.76	YJR009C	26.11	27.7846	YGL227W	25.935	28.1647	YGL147C	24.325	32.776
YOR247W	27.59	26.2	YPR040W	30.17	35.64	YGL227W	25.935	28.1647	YER074W	25.8017	16.4322	YDR457W	24.145	32.7317
YAL019W	27.55	21.4	YBR034C	29.68	31.7556	YER074W	25.8017	16.4322	YIL002C	25.3933	30.8829	YDL082W	24.0533	33.449
YGL228W	27.45	25.4	YBL008W	28.94	31.5667	YIL002C	25.3933	30.8829	YPR132W	25.2417	25.6	YGL006W	23.5267	30.9435
YDL240W	27.4467	30.2	YJR008W	27.86	30.92	YPR132W	25.2417	25.6	YBL082C	24.8933	27.9111	YLR024C	23.4133	36.3643
YLR206W	27.43	23	YOR189W	27.5933	28.64	YBL082C	24.8933	27.9111	YER056C-A	24.4	28.5385	YGR162W	23.1517	28.9226
YIL023C	27.375	26	YLR110C	27.1925	24.7576	YDR151C	24.8725	27.9333	YGL147C	24.325	32.776	YHL002W	23.0633	29.285
YLR049C	27.055	28.8	YCR088W	27.09	30.475	YOR142W	24.74	26.46	YDR457W	24.145	32.7317	YNR030W	23.0617	32.2865
YKR021W	26.3967	15.4	YDL099W	27.08	37.1913	YKR084C	24.595	35.8222	YDL082W	24.0533	33.449	YKL205W	22.905	31.6887
YLR119W	26.3067	25.6	YNL069C	26.8525	31.7727	YER056C-A	24.4	28.5385	YGL006W	23.5267	30.9435	YGL180W	22.8367	28.0939
YCR090C	26.245	27.8	YJR009C	26.11	27.7846	YGL147C	24.325	32.776	YLR024C	23.4133	36.3643	YHR050W	22.79	23.4381
YNL264C	26.05	27.4	YML018C	26.08	24.9	YDR457W	24.145	32.7317	YGL194C	23.4	27.7692	YEL024W	22.585	21.4201
YOR231W	26.05	26.2	YGL227W	25.935	28.1647	YDL082W	24.0533	33.449	YGR162W	23.1517	28.9226	YDL035C	22.57	36.3873
YCR001W	26.02	24	YER074W	25.8017	16.4322	YEL031W	24.02	24.8	YHL002W	23.0633	29.285	YJR104C	22.44	3.26667
YLR257W	25.935	28.6	YIL002C	25.3933	30.8829	YBR030W	23.9033	31.1556	YNR030W	23.0617	32.2865	YBL091C	22.2533	33.1909
YHL040C	25.8683	21.2	YPR132W	25.2417	25.6	YPL249C	23.8	33.5333	YKL205W	22.905	31.6887	YOR276W	22.18	28.6675
YCR095C	25.8567	31.6	YDL169C	25.14	29.92	YGL006W	23.5267	30.9435	YGL180W	22.8367	28.0939	YDR049W	21.755	29.0727
YIL149C	25.845	19.8	YIL133C	25.0233	24.36	YLR024C	23.4133	36.3643	YBR054W	22.835	34.1231	YDR191W	21.755	22.5517
YDL187C	25.7967	29.6	YLR047C	25.005	32.68	YGL194C	23.4	27.7692	YHR050W	22.79	23.4381	YLR429W	21.75	29.4857
YBR073W	25.755	28.4	YBL082C	24.8933	27.9111	YGL229C	23.32	30.0909	YMR223W	22.6767	32.2471	YDL191W	21.65	30.928
YLR125W	25.68	42.8	YDR151C	24.8725	27.9333	YDR456W	23.1567	12.6444	YEL024W	22.585	21.4201	YNL311C	21.61	30.1655
YGR021W	25.51	22.4	YOR142W	24.74	26.46	YGR162W	23.1517	28.9226	YDL035C	22.57	36.3873	YHR124W	21.5933	33.528
YGR161C	25.49	21.2	YJL139C	24.7167	33.08	YOL071W	23.085	32.2222	YJR104C	22.44	3.26667	YDR223W	21.59	26.8431
YGL220W	25.445	19.2	YKR084C	24.595	35.8222	YHL002W	23.0633	29.285	YFR032C-A	22.415	33.2286	YHR008C	21.525	26.8076
YGR189C	25.4033	21.2	YGR109C	24.57	22.88	YNR030W	23.0617	32.2865	YNL142W	22.255	30.6769	YGL208W	21.52	31.104
YGR004W	25.3667	24.8	YDL133C-A	24.425	22.04	YKL205W	22.905	31.6887	YBL091C	22.2533	33.1909	YDR006C	21.4633	37.3783
YPL258C	25.3433	24	YER056C-A	24.4	28.5385	YGL180W	22.8367	28.0939	YOR276W	22.18	28.6675	YBL078C	21.4067	30.7462
YOR350C	25.3175	29.8	YHL029C	24.3575	31.04	YBR054W	22.835	34.1231	YER028C	22.0767	31.7077	YDR313C	21.39	32.3225
YGL236C	25.23	19.6	YGL147C	24.325	32.776	YHR050W	22.79	23.4381	YHR046C	22.065	26.2588	YDR293C	21.3283	26.6857
YAL058W	25.1667	17.8	YMR004W	24.21	34.16	YMR223W	22.6767	32.2471	YMR225C	22.0283	32.2118	YGL037C	21.3067	28.5116
YIL032C	25.13	25.8	YCR037C	24.19	33.88	YEL024W	22.585	21.4201	YFL007W	21.9133	28.7024	YOL013C	21.2633	32.6919
YNL021W	25.09	43.4	YDR457W	24.145	32.7317	YDL035C	22.57	36.3873	YPL256C	21.8833	32.4588	YIL125W	21.255	26.5539
YOR233W	25.0433	21.8	YDL082W	24.0533	33.449	YJR104C	22.44	3.26667	YMR303C	21.875	29.6461	YOL027C	21.2167	26.7083
YHL019C	24.9567	21.2	YEL031W	24.02	24.8	YFR032C-A	22.415	33.2286	YOR153W	21.7633	24.3857	YNR067C	21.195	28.3809
YDL086W	24.925	21.6	YLR083C	23.9733	18.32	YNL142W	22.255	30.6769	YDR049W	21.755	29.0727	YER040W	21.1583	22.1863
YLL013C	24.7867	29.6	YBR030W	23.9033	31.1556	YBL091C	22.2533	33.1909	YDR191W	21.755	22.5517	YPR185W	21.1117	28.4963
YGR153W	24.78	21.2	YDR295C	23.805	33.76	YOR276W	22.18	28.6675	YLR429W	21.75	29.4857	YFL021W	21.03	25.096
YNL155W	24.75	33.8	YPL249C	23.8	33.5333	YER028C	22.0767	31.7077	YPR119W	21.725	28.6769	YEL009C	21.0267	27.2678
YJR030C	24.74	33.8	YOR264W	23.7533	28.08	YHR046C	22.065	26.2588	YDR178W	21.685	29.1077	YCR107W	21.015	27.5544
YLR084C	24.6933	38.8	YCL001W	23.7225	26.2	YMR225C	22.0283	32.2118	YDL191W	21.65	30.928	YCR106W	20.87	29.057
YGL094C	24.685	28.6	YNL078W	23.65	31.28	YFL007W	21.9133	28.7024	YNL311C	21.61	30.1655	YMR056C	20.8467	25.2773
YOL015W	24.68	34.6	YOR105W	23.62	24.4571	YOR367W	21.8867	29.4667	YHR124W	21.5933	33.528	YDR423C	20.7867	26.3035
YKL164C	24.6467	26.4	YHR073W	23.595	24.04	YPL256C	21.8833	32.4588	YDR223W	21.59	26.8431	YDR418W	20.785	32.2029
YOL079W	24.6133	30.2	YGL006W	23.5267	30.9435	YLR205C	21.875	27.0682	YHR008C	21.525	26.8076	YDR490C	20.6817	33.0095
YHL016C	24.61	22.2	YLR024C	23.4133	36.3643	YMR303C	21.875	29.6461	YGL208W	21.52	31.104	YBL072C	20.67	27.7182
YLR407W	24.55	20.6	YHR057C	23.405	26.6	YOL113W	21.7933	27.7556	YDR006C	21.4633	37.3783	YDR283C	20.67	26.1166
YGR110W	24.5	27	YGL194C	23.4	27.7692	YOR153W	21.7633	24.3857	YDR380W	21.4117	30.7765	YDR466W	20.67	30.032
YLR402W	24.4767	24.4	YMR073C	23.38	30.76	YDR049W	21.755	29.0727	YBL078C	21.4067	30.7462	YLR180W	20.575	33.0424
YKL001C	24.39	19	YGL229C	23.32	30.0909	YDR191W	21.755	22.5517	YDR313C	21.39	32.3225	YJL138C	20.5683	32.4409
YEL005C	24.37	31.8	YLR221C	23.29	30.56	YLR429W	21.75	29.4857	YBR185C	21.34	30.5385	YBL103C	20.5433	28.2
YER061C	24.3633	28.6	YMR011W	23.27	27.6667	YPR011C	21.74	28.9778	YDR293C	21.3283	26.6857	YGL078C	20.4867	31.384
YOL061W	24.3533	31.4	YOR234C	23.1833	27.64	YPR119W	21.725	28.6769	YOL041C	21.3117	28.5059	YOR304W	20.48	29.6866
YOR352W	24.295	27.4	YDR456W	23.1567	12.6444	YDL130W-A	21.7067	30.6667	YGL037C	21.3067	28.5116	YKR028W	20.35	31.56
YDR391C	24.205	21	YGR162W	23.1517	28.9226	YDR178W	21.685	29.1077	YOL013C	21.2633	32.6919	YGL263W	20.32	27.766
YER091C	24.195	19	YDL227C	23.15	26.4	YOL122C	21.6833	24.0667	YGR034W	21.2567	28.8308	YIL094C	20.32	25.7909
YER004W	24.19	21.2	YGL054C	23.1483	24.2333	YDL191W	21.65	30.928	YIL125W	21.255	26.5539	YDR110W	20.085	32.8499
YOR085W	24.1733	28.8	YGL082W	23.1	35	YPR192W	21.6267	29.6222	YDR234W	21.225	30.15	YKR034W	19.9633	28.8098
YOL070C	24.13	23.2	YOL071W	23.085	32.2222	YNL311C	21.61	30.1655	YOL027C	21.2167	26.7083	YIR042C	19.9533	30.5774
YNL032W	24.075	34.4	YHL002W	23.0633	29.285	YHR124W	21.5933	33.528	YNR067C	21.195	28.3809	YLR304C	19.8975	27.4286
YDR153C	24.025	21	YNR030W	23.0617	32.2865	YDR223W	21.59	26.8431	YLL015W	21.1917	28.9692	YDR005C	19.88	29.2213
YNL099C	24.0183	34.2	YKR094C	23.0567	22.96	YLR327C	21.54	27.1333	YNL009W	21.16	29.5231	YNL037C	19.875	32.8388
YIL130W	23.9867	29.4	YLR096W	23.0533	27.64	YDR257C	21.525	27.0889	YER040W	21.1583	22.1863	YGR130C	19.8467	25.5357
YMR038C	23.955	28.8	YDR284C	23.025	31.8857	YHR008C	21.525	26.8076	YPR185W	21.1117	28.4963	YMR126C	19.6933	31.1524
YMR207C	23.955	43.6	YDL130W	22.92	33.92	YGL208W	21.52	31.104	YCR024C-A	21.11	25.9529	YKR059W	19.645	28.6638
YJL077C	23.95	29.2	YKL205W	22.905	31.6887	YDR256C	21.4833	28.9556	YGR026W	21.1067	30.0462	YLR439W	19.5533	24.584
YOL084W	23.935	19.4	YGL180W	22.8367	28.0939	YDR006C	21.4633	37.3783	YKR035W-A	21.1033	33.9077	YJR066W	19.535	31.9767
YDR402C	23.9233	35	YBR054W	22.835	34.1231	YPL208W	21.45	31.1556	YGL049C	21.1	25.4	YMR100W	19.4767	32.9975
YNR029C	23.9233	30.6	YDR275W	22.8133	31.36	YDR380W	21.4117	30.7765	YJR109C	21.0983	30.4615	YIL146C	19.4017	21.8167
YPR121W	23.9167	28.8	YLL060C	22.8033	29.2	YBL078C	21.4067	30.7462	YFL030W	21.0867	29.7529	YBR085W	19.31	29.5333
YDR152W	23.84	23.2	YHR050W	22.79	23.4381	YML123C	21.4067	23.5333	YNR034W	21.07	27.1385	YMR127C	19.2733	31.9901
YOR208W	23.84	25.8	YBL085W	22.73	26.3333	YDR313C	21.39	32.3225	YFR015C	21.0375	32.8154	YPL079W	19.225	37.68
YDR501W	23.81	39.4	YOL020W	22.7133	37.36	YGL096W	21.365	32.9818	YDR233C	21.0333	29.8462	YNL229C	19.19	29.712
YLL020C	23.78	27	YPR125W	22.6967	31.12	YDL170W	21.35	28.5111	YFL021W	21.03	25.096	YNL071W	19.1133	24.4343
YOL049W	23.755	33.4	YMR223W	22.6767	32.2471	YBR185C	21.34	30.5385	YEL009C	21.0267	27.2678	YKL109W	19.005	24.4652
YOR193W	23.75	24.4	YOR166C	22.6017	31.28	YDR293C	21.3283	26.6857	YCR107W	21.015	27.5544	YFR040W	18.8817	36.8846
YOR267C	23.7033	27.6	YEL024W	22.585	21.4201	YOL041C	21.3117	28.5059	YKR020W	20.9917	32.037	YMR083W	18.6933	24.0273
YGR028W	23.69	28	YDL035C	22.57	36.3873	YGL037C	21.3067	28.5116	YNL252C	20.9867	28.8588	YLR113W	18.6117	22.6595
YKL027W	23.6533	22.6	YDR266C	22.5367	32.72	YOL013C	21.2633	32.6919	YJR113C	20.975	34.2235	YIL052C	18.5217	35.1968
YOR042W	23.65	21.4	YJR104C	22.44	3.26667	YGR034W	21.2567	28.8308	YKR072C	20.97	36.22	YML007W	18.2433	21.8577
YDR372C	23.6233	32.6	YOR009W	22.4333	31.88	YIL125W	21.255	26.5539	YHR018C	20.9567	22.4923	YMR242C	18.24	28.6522
YER005W	23.6175	25.8	YOR288C	22.4233	32	YGR209C	21.235	29.5333	YDR099W	20.9433	31.0737	YKR093W	18.0233	28.6786
YER158C	23.585	22	YFR032C-A	22.415	33.2286	YDR234W	21.225	30.15	YPL047W	20.94	36.0118	YOR083W	17.7933	23.9572
YER161C	23.5783	19.6	YLR387C	22.3967	25.8333	YOL027C	21.2167	26.7083	YPR021C	20.9367	31.3882	YLR442C	17.7517	21.9292
YPL206C	23.5433	25.2	YOR002W	22.375	31.28	YDL037C	21.21	34.5333	YGL062W	20.9125	28.4571	YOR025W	17.7	17.168
YNL187W	23.54	23	YAL017W	22.365	27.95	YNR067C	21.195	28.3809	YHR168W	20.8867	33.9765	YER020W	17.6	31.9784
YHR006W	23.52	13.8	YGR040W	22.31	28.68	YLL015W	21.1917	28.9692	YCR106W	20.87	29.057	YNL091W	17.5567	30.9524
YDL157C	23.51	32.4	YAL067C	22.2967	21.36	YKR026C	21.1825	25.0333	YPR156C	20.8617	26.9538	YIL018W	17.3525	32.944
YHR125W	23.5	20.6	YKL079W	22.2917	22.52	YPR160W	21.1817	27.2	YMR056C	20.8467	25.2773	YGR132C	17.25	13.9062
YNL193W	23.5	28.2	YNL142W	22.255	30.6769	YLR303W	21.1733	30.2222	YLR136C	20.835	31.75	YHR079C	17.13	26.3379
YOR299W	23.475	27.4	YBL091C	22.2533	33.1909	YNL009W	21.16	29.5231	YJL042W	20.8217	29.7176	YHR206W	17.0075	24.832
YLR108C	23.4733	30	YOR124C	22.215	27.4	YER040W	21.1583	22.1863	YDR423C	20.7867	26.3035	YOR014W	17.005	34.1862
YOL002C	23.4533	36.4	YBR048W	22.2067	22.5714	YEL006W	21.145	26.6889	YDR418W	20.785	32.2029	YGR231C	16.86	14.4565
YOR067C	23.4183	16	YBR013C	22.18	38.04	YDR148C	21.1267	18.1778	YJR048W	20.69	29.1231	YOL100W	16.785	30.3268
YML070W	23.37	21.2	YOR276W	22.18	28.6675	YNL106C	21.1233	30.0833	YDR490C	20.6817	33.0095	YOR136W	16.76	30.6807
YOL035C	23.3467	25.8	YBR106W	22.1775	28.6	YGR193C	21.1167	20.5185	YBL072C	20.67	27.7182	YNR051C	16.565	27.4522
YNL334C	23.21	29.6	YPL227C	22.1667	30.88	YPR185W	21.1117	28.4963	YDR283C	20.67	26.1166	YFL031W	16.4233	28.279
YGL140C	23.1967	19.6	YOR251C	22.1633	29.12	YCR024C-A	21.11	25.9529	YDR466W	20.67	30.032	YIL030C	16.27	25.04
YJR154W	23.14	28.8	YER028C	22.0767	31.7077	YGR026W	21.1067	30.0462	YDL181W	20.6567	29.0476	YJL080C	15.635	25.816
YDL155W	23.12	27	YHR046C	22.065	26.2588	YKR035W-A	21.1033	33.9077	YPR100W	20.65	25.1647	YGL066W	15.5933	42.0637
YJR082C	23.0633	22.8	YMR225C	22.0283	32.2118	YGL049C	21.1	25.4	YML120C	20.635	31.1882	YLR055C	15.54	30.2326
YMR238W	23.0633	18.8	YDR216W	21.9567	20.92	YJR109C	21.0983	30.4615	YJL200C	20.605	30.0154	YDL020C	14.935	15.2693
YPL164C	23.0467	23	YBR181C	21.93	25	YDR524C	21.095	29.3333	YMR145C	20.5783	28.2667	YDL042C	14.915	14.2762
YOR245C	23.04	23	YFL007W	21.9133	28.7024	YFL030W	21.0867	29.7529	YLR180W	20.575	33.0424	YML024W	14.475	23.2417
YPL222W	23.02	33.4	YOR367W	21.8867	29.4667	YNR034W	21.07	27.1385	YJL138C	20.5683	32.4409	YPR036W	14.32	6.74167
YLR251W	23.005	21.4	YPL256C	21.8833	32.4588	YOR321W	21.0583	32.2667	YFL033C	20.55	24.7111	YDL042C	12.865	14.2762
YGR143W	22.98	21.2	YCL075W	21.8767	26.4286	YFR015C	21.0375	32.8154	YBL103C	20.5433	28.2
YDL199C	22.9783	26	YLR205C	21.875	27.0682	YDR233C	21.0333	29.8462	YDR497C	20.5367	29.5846
YAL014C	22.955	18.8	YMR303C	21.875	29.6461	YFL021W	21.03	25.096	YKL015W	20.53	25.7647
YEL043W	22.955	26.8	YLR375W	21.8467	24.2	YEL009C	21.0267	27.2678	YDR011W	20.5183	30.8462
YHR182W	22.94	17.2	YBR024W	21.8267	29.32	YCR107W	21.015	27.5544	YGL078C	20.4867	31.384
YDR340W	22.935	30.8	YOL113W	21.7933	27.7556	YKR020W	20.9917	32.037	YOR304W	20.48	29.6866
YOR263C	22.93	26.4	YDR225W	21.7867	30.76	YNL252C	20.9867	28.8588	YLL028W	20.4725	32.2462
YIL005W	22.91	24.4	YOR153W	21.7633	24.3857	YDR198C	20.98	28.4	YKR028W	20.35	31.56
YDR144C	22.895	19	YDR049W	21.755	29.0727	YJR113C	20.975	34.2235	YGR014W	20.3467	27.6
YGR213C	22.885	21.2	YDR191W	21.755	22.5517	YKR072C	20.97	36.22	YGL263W	20.32	27.766
YGL149W	22.8467	20	YLR429W	21.75	29.4857	YHR018C	20.9567	22.4923	YIL094C	20.32	25.7909
YOR346W	22.8467	33.6	YPR158W	21.75	36.08	YOL025W	20.945	29.4	YFL048C	20.31	29.0353
YNL056W	22.8433	27.2	YPL003W	21.7467	30.4	YDR099W	20.9433	31.0737	YGL076C	20.2017	32.913
YBR206W	22.84	26.6	YPR011C	21.74	28.9778	YPL047W	20.94	36.0118	YLR176C	20.12	28.0769
YJR091C	22.84	22.4	YKR014C	21.7333	28.8	YPR021C	20.9367	31.3882	YPL155C	20.1133	31.7692
YMR109W	22.8367	21.4	YNL004W	21.7317	28.65	YPL127C	20.93	28.2889	YPR154W	20.1067	29.2235
YJR021C	22.795	32.2	YJL122W	21.7283	32.96	YGL165C	20.92	30.2444	YNL020C	20.0917	23.2706
YEL050C	22.78	29	YPR119W	21.725	28.6769	YGL062W	20.9125	28.4571	YDR110W	20.085	32.8499
YDR157W	22.7767	21.4	YBR069C	21.72	22.76	YHR168W	20.8867	33.9765	YML075C	20.0267	21.4615
YDR443C	22.7617	26	YDL130W-A	21.7067	30.6667	YCR106W	20.87	29.057	YNR041C	19.9975	25.2706
YOR165W	22.745	16.6	YGR051C	21.6883	31.6	YIL157C	20.8633	21.7954	YHR117W	19.9933	21.7692
YLL017W	22.73	28	YDR178W	21.685	29.1077	YPR156C	20.8617	26.9538	YJL168C	19.9867	24.2706
YDR143C	22.7	28	YOL122C	21.6833	24.0667	YER001W	20.8475	30.4667	YDR057W	19.985	26.2111
YOL050C	22.6933	21.2	YJL013C	21.665	35.44	YMR056C	20.8467	25.2773	YOL082W	19.97	29.3177
YHR092C	22.6567	21.4	YDL191W	21.65	30.928	YOL056W	20.845	30.0444	YKR034W	19.9633	28.8098
YPR039W	22.645	15.8	YCR101C	21.6433	30.88	YLR136C	20.835	31.75	YML104C	19.96	33.5647
YAR050W	22.64	21	YPR192W	21.6267	29.6222	YCR105W	20.8333	26.4667	YIR042C	19.9533	30.5774
YJR125C	22.6167	22.2	YBR259W	21.62	28.1	YNL202W	20.8267	30.6889	YOL001W	19.9433	17.2615
YNL289W	22.61	37.8	YNL311C	21.61	30.1655	YJL042W	20.8217	29.7176	YBR145W	19.9133	27.0941
YAL053W	22.6033	21.2	YDR096W	21.595	24	YPR001W	20.8117	30.4667	YLR304C	19.8975	27.4286
YOR138C	22.56	21.8	YHR124W	21.5933	33.528	YKL148C	20.8025	33.4889	YDR005C	19.88	29.2213
YHR037W	22.55	22	YNL326C	21.5933	19.8	YOR347C	20.7967	32.8	YPR173C	19.88	26.4769
YGL198W	22.54	23	YDR223W	21.59	26.8431	YDR423C	20.7867	26.3035	YNL037C	19.875	32.8388
YGL177W	22.535	24.8	YLR080W	21.59	18.8	YDR418W	20.785	32.2029	YJL183W	19.86	26.7294
YHR048W	22.53	23.6	YOL039W	21.58	30.5143	YOR070C	20.7783	29.2889	YGR130C	19.8467	25.5357
YBR064W	22.525	33.8	YDR020C	21.555	29.175	YBL015W	20.7767	29.04	YDR001C	19.8333	29.6308
YOL109W	22.51	30.4	YLR263W	21.55	29.1	YOR107W	20.75	31.2909	YEL063C	19.775	32.5692
YPL191C	22.4867	28.6	YLR327C	21.54	27.1333	YMR183C	20.71	26.6	YML072C	19.7667	29.3765
YER167W	22.4817	28	YDR257C	21.525	27.0889	YNL117W	20.71	26.1556	YMR126C	19.6933	31.1524
YOR031W	22.4775	26.2	YHR008C	21.525	26.8076	YJR048W	20.69	29.1231	YKR059W	19.645	28.6638
YOR366W	22.475	25.8	YHR158C	21.525	27.475	YDR490C	20.6817	33.0095	YBR245C	19.62	26.8429
YDR291W	22.4717	18.6	YGL208W	21.52	31.104	YBL072C	20.67	27.7182	YHL036W	19.585	21.0308
YPR188C	22.4283	30.6	YDL171C	21.5067	30.64	YDR283C	20.67	26.1166	YEL054C	19.5725	30.8906
YJR031C	22.4025	31.8	YDR256C	21.4833	28.9556	YDR466W	20.67	30.032	YOR061W	19.5567	37.3385
YMR075W	22.3933	22.2	YCL064C	21.4733	31.8	YDL181W	20.6567	29.0476	YLR439W	19.5533	24.584
YLL044W	22.3917	26.4	YDR006C	21.4633	37.3783	YPR100W	20.65	25.1647	YJR066W	19.535	31.9767
YOR308C	22.39	30.2	YGL087C	21.46	21.3333	YML120C	20.635	31.1882	YDL065C	19.51	33.75
YIL140W	22.3567	27.4	YJL204C	21.4567	20.28	YOR111W	20.635	27.9636	YER164W	19.5017	32.3059
YOR230W	22.3483	23.6	YOR118W	21.4533	27.04	YNL288W	20.62	35.9778	YMR100W	19.4767	32.9975
YGR261C	22.3467	36	YPL208W	21.45	31.1556	YJL200C	20.605	30.0154	YER056C	19.47	29.4
YLR412W	22.3467	27	YDR337W	21.445	32.28	YML099C	20.59	29.6	YGL216W	19.47	27.8769
YCL036W	22.34	26	YGR011W	21.43	28.2	YMR145C	20.5783	28.2667	YJR094W-A	19.4067	34.3692
YBR074W	22.335	27.2	YKL085W	21.42	20.04	YLR180W	20.575	33.0424	YIL146C	19.4017	21.8167
YMR070W	22.325	23.4	YDR380W	21.4117	30.7765	YMR318C	20.57	27.2444	YGL256W	19.3533	30.7692
YEL042W	22.3233	19.2	YDL091C	21.41	30.4167	YJL138C	20.5683	32.4409	YBR085W	19.31	29.5333
YPR122W	22.3225	28	YDR304C	21.41	29.32	YMR276W	20.565	35.3333	YMR127C	19.2733	31.9901
YNL235C	22.31	29.6	YBL078C	21.4067	30.7462	YFL033C	20.55	24.7111	YPL079W	19.225	37.68
YOR307C	22.31	30.8	YML123C	21.4067	23.5333	YBL103C	20.5433	28.2	YER175C	19.2033	24.0571
YKL046C	22.305	29	YDR244W	21.405	28.32	YDR497C	20.5367	29.5846	YLR406C	19.2	25.72
YGR049W	22.29	26.2	YDR321W	21.4033	31.84	YKL015W	20.53	25.7647	YNL229C	19.19	29.712
YGL131C	22.2817	26	YDL115C	21.4	38.08	YDR011W	20.5183	30.8462	YNL071W	19.1133	24.4343
YDR184C	22.28	24	YCR071C	21.3967	28.48	YGL078C	20.4867	31.384	YER065C	19.07	29.0118
YDR403W	22.2783	16.6	YDR313C	21.39	32.3225	YOR304W	20.48	29.6866	YIR037W	19.0167	22.4471
YCR050C	22.2733	19	YMR121C	21.38	22.28	YLL028W	20.4725	32.2462	YKL109W	19.005	24.4652
YAL008W	22.26	26.4	YIL010W	21.3767	32.875	YPL105C	20.4625	30.7333	YMR105C	18.89	32.6615
YIL141W	22.2533	28.6	YGL096W	21.365	32.9818	YMR104C	20.4533	28.2667	YFR040W	18.8817	36.8846
YJL186W	22.2217	20.6	YDL170W	21.35	28.5111	YDR465C	20.45	31.5111	YMR083W	18.6933	24.0273
YNL123W	22.2183	28.6	YBR185C	21.34	30.5385	YGR008C	20.43	32.8222	YLR113W	18.6117	22.6595
YJR052W	22.2167	21.4	YDR453C	21.34	27.76	YCR005C	20.425	27.1333	YIL052C	18.5217	35.1968
YKL115C	22.2117	25.2	YDR326C	21.3375	29.7333	YNL073W	20.4233	27.4444	YDR500C	18.45	30.3125
YLR028C	22.21	34	YDR293C	21.3283	26.6857	YOR167C	20.4067	26.7778	YPR057W	18.4317	26.5176
YOR374W	22.2067	35.4	YBR294W	21.3233	30.24	YDR026C	20.3975	34.2222	YBL047C	18.33	15.4444
YLR077W	22.2033	22.6	YNR028W	21.32	30.24	YIL055C	20.375	30.1333	YBL087C	18.2833	35.2778
YKL097C	22.19	22.8	YOL041C	21.3117	28.5059	YKR028W	20.35	31.56	YLR312W-A	18.275	27.5294
YMR222C	22.19	30.6	YNL129W	21.31	33.825	YGR014W	20.3467	27.6	YML007W	18.2433	21.8577
YNL257C	22.175	30.6	YGL037C	21.3067	28.5116	YGL263W	20.32	27.766	YMR242C	18.24	28.6522
YOR128C	22.175	32.8	YKR066C	21.3067	24.68	YIL094C	20.32	25.7909	YNL098C	18.065	21.2
YGL202W	22.1733	19.4	YMR194W	21.3067	30.16	YBR026C	20.31	28.4889	YKR093W	18.0233	28.6786
YKR100C	22.17	20.8	YFL014W	21.305	29.2	YFL048C	20.31	29.0353	YEL037C	18.01	26.4308
YLR014C	22.17	24.6	YLR360W	21.2967	28.8333	YMR195W	20.2975	23.6667	YBR221C	17.9525	11.8068
YJL153C	22.1667	28	YPL165C	21.2933	35.12	YPL177C	20.2867	32.5778	YPR043W	17.8725	20.5895
YLR265C	22.16	25.4	YMR214W	21.2867	30	YIR031C	20.28	23.8667	YPL138C	17.8033	28.0615
YBR220C	22.155	34.4	YDR400W	21.285	24.36	YGR234W	20.26	29.4	YOR083W	17.7933	23.9572
YBR066C	22.1533	30.8	YAL042W	21.28	27.08	YGR088W	20.235	24.907	YLR442C	17.7517	21.9292
YER113C	22.15	24.6	YBL064C	21.2767	24.4	YOL126C	20.22	30.3333	YOR025W	17.7	17.168
YOR301W	22.15	21.4	YOL013C	21.2633	32.6919	YGL076C	20.2017	32.913	YER020W	17.6	31.9784
YBR068C	22.13	26.8	YGR061C	21.26	26.2	YNR001C	20.17	28.3333	YCR081W	17.585	30.5077
YGR168C	22.125	21.2	YGR034W	21.2567	28.8308	YEL030W	20.1367	21.7046	YER145C	17.575	28.7077
YPR174C	22.125	30.2	YIL125W	21.255	26.5539	YGL014W	20.13	29.82	YNL091W	17.5567	30.9524
YDR358W	22.12	28	YGR209C	21.235	29.5333	YLR176C	20.12	28.0769	YKL041W	17.38	30
YJR111C	22.12	29.6	YLR432W	21.23	26.16	YPL155C	20.1133	31.7692	YIL018W	17.3525	32.944
YPL109C	22.1183	39.4	YPL232W	21.23	30.52	YPL152W	20.1117	40.9111	YJL092W	17.2983	15.8769
YPR123C	22.1167	26.2	YDR234W	21.225	30.15	YPR154W	20.1067	29.2235	YGR132C	17.25	13.9062
YGR125W	22.11	21.2	YOL027C	21.2167	26.7083	YOR113W	20.0933	27.2444	YML028W	17.2467	13.8551
YBR033W	22.1	30.4	YDL037C	21.21	34.5333	YNL020C	20.0917	23.2706	YBR218C	17.2233	29.0923
YBR177C	22.1	18.8	YGR059W	21.205	27.0571	YDR110W	20.085	32.8499	YDR227W	17.22	24.2824
YAL028W	22.09	24.6	YNR067C	21.195	28.3809	YHL003C	20.03	26.7333	YHR079C	17.13	26.3379
YNR055C	22.0883	32.6	YLL015W	21.1917	28.9692	YML075C	20.0267	21.4615	YHR206W	17.0075	24.832
YGR015C	22.0867	21.4	YGR199W	21.19	28.24	YDR122W	20.0067	22.22	YOR014W	17.005	34.1862
YLR181C	22.0867	29.4	YKR026C	21.1825	25.0333	YNR041C	19.9975	25.2706	YGR231C	16.86	14.4565
YMR098C	22.085	30.4	YPR160W	21.1817	27.2	YHR117W	19.9933	21.7692	YOL100W	16.785	30.3268
YHL041W	22.08	26.2	YDR132C	21.18	29.5333	YJL168C	19.9867	24.2706	YOR136W	16.76	30.6807
YPR091C	22.07	25.4	YPR049C	21.18	27.12	YDR057W	19.985	26.2111	YNR051C	16.565	27.4522
YLR081W	22.0467	31.6	YJR100C	21.1767	27.52	YOL082W	19.97	29.3177	YFL031W	16.4233	28.279
YNL295W	22.045	27.4	YLR303W	21.1733	30.2222	YKR034W	19.9633	28.8098	YLR025W	16.4225	22.4471
YOR376W	22.04	31.4	YHR082C	21.16	27.32	YML104C	19.96	33.5647	YIL030C	16.27	25.04
YAL062W	22.03	26	YNL009W	21.16	29.5231	YIR042C	19.9533	30.5774	YMR190C	16.185	12.4615
YAR028W	22.03	26.2	YER040W	21.1583	22.1863	YOL001W	19.9433	17.2615	YAL009W	15.9167	17.9765
YLR097C	22.0283	33.6	YEL006W	21.145	26.6889	YOL045W	19.9383	29.8889	YBR084C-A	15.84	34.5177
YMR164C	22.0267	22.4	YFL042C	21.145	37.56	YBR145W	19.9133	27.0941	YHL007C	15.675	18.5781
YCL051W	22.0167	23.6	YJR119C	21.1283	29.12	YLR304C	19.8975	27.4286	YHR004C	15.6467	18.2471
YDR344C	22.0133	22.4	YDR148C	21.1267	18.1778	YBR105C	19.8867	17.9091	YJL080C	15.635	25.816
YPR092W	22.005	20.6	YJR099W	21.1267	28.68	YDR005C	19.88	29.2213	YGL066W	15.5933	42.0637
YGR123C	22.0033	30	YFR024C-A	21.125	32.52	YPR173C	19.88	26.4769	YLR055C	15.54	30.2326
YIL164C	22	23.2	YNL106C	21.1233	30.0833	YNL037C	19.875	32.8388	YCR079W	15.11	23.0824
YPL115C	21.9967	23.6	YLR185W	21.1225	25.72	YJL183W	19.86	26.7294	YDL020C	14.935	15.2693
YJR092W	21.995	28.4	YGR193C	21.1167	20.5185	YGR130C	19.8467	25.5357	YPR024W	14.935	15.2597
YMR188C	21.995	39.4	YPR185W	21.1117	28.4963	YDR001C	19.8333	29.6308	YDL042C	14.915	14.2762
YOR237W	21.9825	27.2	YCR024C-A	21.11	25.9529	YOL065C	19.8183	31.7556	YGR135W	14.6233	22.8235
YFL013C	21.9733	26.6	YDL172C	21.11	30.12	YEL063C	19.775	32.5692	YML024W	14.475	23.2417
YOR202W	21.97	22.8	YGR026W	21.1067	30.0462	YKR075C	19.77	31.1778	YPR036W	14.32	6.74167
YNL015W	21.965	25.4	YML067C	21.1067	29.48	YML072C	19.7667	29.3765	YDR028C	13.32	18.1692
YHR078W	21.96	21	YKR035W-A	21.1033	33.9077	YER037W	19.76	22.6222	YDL074C	12.9725	17.6
YML122C	21.96	23.4	YGL049C	21.1	25.4	YLR367W	19.755	27.1	YDL042C	12.865	14.2762
YGL226C-A	21.95	21.6	YJR109C	21.0983	30.4615	YJL044C	19.735	29.9556	YKL006W	12.735	25.1684
YMR136W	21.95	19.8	YDR524C	21.095	29.3333	YML086C	19.715	25.7556
YJL135W	21.9483	28.6	YMR275C	21.095	36.32	YMR284W	19.7	24.4444
YJR094C	21.9425	27	YFL030W	21.0867	29.7529	YMR126C	19.6933	31.1524
YPL108W	21.9417	43	YKR074W	21.0783	27.92	YKR059W	19.645	28.6638
YGR057C	21.94	18.4	YDR286C	21.0767	28.2	YBR245C	19.62	26.8429
YNL168C	21.94	22.4	YLR449W	21.07	28.6	YHL036W	19.585	21.0308
YHR095W	21.9367	16.8	YNR034W	21.07	27.1385	YEL054C	19.5725	30.8906
YHR189W	21.935	22.2	YOR321W	21.0583	32.2667	YBR158W	19.56	31.7556
YMR241W	21.9333	34.6	YFR043C	21.0525	27.6667	YOR061W	19.5567	37.3385
YJR058C	21.9325	31.6	YGR055W	21.0467	22.56	YLR439W	19.5533	24.584
YAL068C	21.92	26.4	YBR228W	21.0433	25.4	YJR066W	19.535	31.9767
YMR237W	21.9167	42.6	YHR044C	21.04	25.72	YLR354C	19.53	27.9833
YDR352W	21.9083	31.8	YFR015C	21.0375	32.8154	YDL065C	19.51	33.75
YMR129W	21.905	27.4	YBR172C	21.035	31.32	YER164W	19.5017	32.3059
YNR006W	21.9033	21.6	YDR233C	21.0333	29.8462	YPL203W	19.4967	21.3556
YGL205W	21.9	24.6	YLR428C	21.0317	27.52	YMR100W	19.4767	32.9975
YLR335W	21.9	28.2	YFL021W	21.03	25.096	YER056C	19.47	29.4
YLR209C	21.8833	26.4	YEL009C	21.0267	27.2678	YGL216W	19.47	27.8769
YDR406W	21.88	18.4	YBR007C	21.0167	34.08	YJR094W-A	19.4067	34.3692
YIL170W	21.8767	17.8	YCR107W	21.015	27.5544	YIL146C	19.4017	21.8167
YOR221C	21.8733	20	YDR265W	21.0133	26.84	YMR251W-A	19.3933	34.3256
YDL088C	21.8625	35.2	YOR003W	20.9967	22.88	YGL256W	19.3533	30.7692
YDR438W	21.8617	37	YKR020W	20.9917	32.037	YBR092C	19.3367	23.5778
YLR124W	21.86	41.4	YGR096W	20.9867	21.64	YML109W	19.3367	28.6444
YML087C	21.86	32.2	YNL252C	20.9867	28.8588	YLR207W	19.3167	28.4
YGL136C	21.8567	18.8	YDL062W	20.98	35	YCR009C	19.3117	29.4222
YKL034W	21.855	22.2	YDR198C	20.98	28.4	YBR085W	19.31	29.5333
YLR220W	21.855	18.4	YIL089W	20.98	37	YNL160W	19.2975	29.9111
YAR015W	21.85	24.2	YDL222C	20.9767	28.625	YOR197W	19.295	24.6222
YBR053C	21.8467	19	YJR113C	20.975	34.2235	YMR127C	19.2733	31.9901
YER156C	21.8467	32.6	YKR072C	20.97	36.22	YPL079W	19.225	37.68
YNL226W	21.845	19.4	YOR108W	20.97	26.04	YBR255W	19.2167	32.9796
YER032W	21.84	22.8	YPL167C	20.9633	29.04	YER175C	19.2033	24.0571
YLL046C	21.8383	25.6	YHR018C	20.9567	22.4923	YLR406C	19.2	25.72
YLR017W	21.8383	23.4	YIR016W	20.9533	30.3158	YNL229C	19.19	29.712
YBR052C	21.8367	24	YOL025W	20.945	29.4	YKL149C	19.115	17.8781
YGR010W	21.8367	16	YDR099W	20.9433	31.0737	YNL071W	19.1133	24.4343
YDL226C	21.8333	21	YPL078C	20.9433	27.4828	YMR273C	19.11	28.9333
YOR187W	21.8333	34	YPL047W	20.94	36.0118	YER065C	19.07	29.0118
YJR025C	21.825	33	YOR011W	20.9367	33.16	YGR136W	19.03	33.4333
YOL155C	21.82	25.8	YPR021C	20.9367	31.3882	YIR037W	19.0167	22.4471
YDR370C	21.8167	28.6	YPL127C	20.93	28.2889	YKL109W	19.005	24.4652
YPR118W	21.815	23.2	YGL165C	20.92	30.2444	YBR114W	18.9167	24.5778
YJR079W	21.8125	18.6	YPL040C	20.92	30.925	YOR089C	18.9133	31.1778
YJR098C	21.8117	17.8	YHR207C	20.915	21.12	YMR105C	18.89	32.6615
YGL090W	21.81	31.2	YGL062W	20.9125	28.4571	YFR040W	18.8817	36.8846
YHR017W	21.8033	26.8	YMR219W	20.9	20.28	YOL068C	18.855	26.1556
YGR177C	21.8025	21.2	YHR097C	20.8967	26.8	YFR009W	18.8433	25.9667
YGR058W	21.8	19.8	YOL014W	20.895	33.56	YKR010C	18.76	21.8667
YJL066C	21.8	23.6	YBR046C	20.8933	28.56	YKR048C	18.7267	25.1333
YOR147W	21.8	12.2	YHR157W	20.8933	26.72	YOR360C	18.7183	18.6444
YNL130C	21.795	21.8	YMR251W	20.89	30.0588	YLR044C	18.7	29.4
YDL161W	21.7867	30	YHR168W	20.8867	33.9765	YMR083W	18.6933	24.0273
YDL239C	21.78	25.8	YNL083W	20.8867	28.16	YAL002W	18.6833	33.9333
YLR011W	21.78	30	YGR279C	20.8833	27.4	YDL078C	18.6683	21.3778
YPR078C	21.775	27.2	YNL044W	20.8833	29.36	YPL161C	18.6433	19.3409
YLR016C	21.7725	36.8	YIL155C	20.8825	23.76	YLR113W	18.6117	22.6595
YJR128W	21.77	27	YCR106W	20.87	29.057	YIL052C	18.5217	35.1968
YOR188W	21.7667	25.4	YIL157C	20.8633	21.7954	YDR500C	18.45	30.3125
YCR075C	21.765	23.6	YLR437C	20.8633	21.48	YMR010W	18.45	33.08
YLR013W	21.765	43.4	YPR156C	20.8617	26.9538	YPR057W	18.4317	26.5176
YLR072W	21.765	31.2	YLR454W	20.86	23.96	YBL047C	18.33	15.4444
YOL060C	21.765	29.2	YPR004C	20.85	30.48	YNL119W	18.3267	33.0889
YLR214W	21.7567	26.4	YMR283C	20.8483	31.84	YBR042C	18.32	34.4
YDR428C	21.755	21.2	YER001W	20.8475	30.4667	YBL087C	18.2833	35.2778
YFL003C	21.755	28.2	YLR352W	20.8467	22.65	YLR312W-A	18.275	27.5294
YOR229W	21.75	22.8	YMR056C	20.8467	25.2773	YML007W	18.2433	21.8577
YDL154W	21.7467	33.6	YOL056W	20.845	30.0444	YMR242C	18.24	28.6522
YPL274W	21.7467	29	YLR136C	20.835	31.75	YPL250C	18.1425	26.4889
YDL113C	21.7433	37.8	YCR105W	20.8333	26.4667	YNL098C	18.065	21.2
YML117W	21.74	26	YHR016C	20.8267	28.675	YKR093W	18.0233	28.6786
YPR008W	21.735	32.6	YNL202W	20.8267	30.6889	YEL037C	18.01	26.4308
YDR008C	21.73	34.2	YJL042W	20.8217	29.7176	YKR029C	17.9733	22.7556
YDR161W	21.73	22.8	YDR512C	20.8125	23.0286	YBR183W	17.9533	29.0444
YIL121W	21.73	34.8	YLR444C	20.8125	21.88	YBR221C	17.9525	11.8068
YOR273C	21.7267	35.6	YPR001W	20.8117	30.4667	YMR054W	17.95	26
YAR047C	21.72	23.6	YKR099W	20.8067	34.7143	YPR043W	17.8725	20.5895
YKR098C	21.7175	21.6	YLR150W	20.8067	24.2083	YPL138C	17.8033	28.0615
YPR109W	21.7167	21.8	YLR461W	20.805	29.96	YOR083W	17.7933	23.9572
YDR252W	21.71	24.8	YML017W	20.8033	27.1667	YLR442C	17.7517	21.9292
YJR036C	21.71	28.2	YOL007C	20.8033	19.52	YOR025W	17.7	17.168
YER143W	21.705	21	YKL148C	20.8025	33.4889	YML013W	17.645	19.76
YDR354W	21.7	32.4	YDR525W-A	20.8	21.16	YER020W	17.6	31.9784
YGR106C	21.7	31	YJR140C	20.8	31.92	YCR081W	17.585	30.5077
YDR538W	21.6967	26.8	YOR347C	20.7967	32.8	YER145C	17.575	28.7077
YMR259C	21.6917	30.6	YFR031C-A	20.7933	25.52	YNL091W	17.5567	30.9524
YOL062C	21.69	24	YDR423C	20.7867	26.3035	YDR121W	17.4533	26.24
YGL243W	21.6883	22.4	YOR100C	20.7867	29.6	YEL013W	17.3917	19.4889
YIL070C	21.6883	16.2	YDR418W	20.785	32.2029	YKL041W	17.38	30
YOL095C	21.6867	19.2	YIR035C	20.785	24.48	YIL018W	17.3525	32.944
YGR086C	21.6833	26	YOR070C	20.7783	29.2889	YJL092W	17.2983	15.8769
YLR400W	21.68	24	YBL015W	20.7767	29.04	YGR132C	17.25	13.9062
YMR289W	21.68	26.4	YDR119W	20.77	29.55	YML028W	17.2467	13.8551
YJR038C	21.6767	27.2	YDR314C	20.76	34.36	YBR218C	17.2233	29.0923
YCL074W	21.675	17.8	YOR107W	20.75	31.2909	YDR227W	17.22	24.2824
YML115C	21.675	38.8	YLR366W	20.7375	29.8286	YHR079C	17.13	26.3379
YLR020C	21.6725	27.4	YOR163W	20.7367	27.1143	YMR022W	17.03	32.16
YCL033C	21.67	25.6	YLL045C	20.72	29.36	YHR206W	17.0075	24.832
YDR031W	21.67	27.4	YML009c	20.7167	22.5429	YOR014W	17.005	34.1862
YOL160W	21.67	23	YDR104C	20.71	25.32	YGR231C	16.86	14.4565
YEL001C	21.6667	29.4	YMR183C	20.71	26.6	YOL100W	16.785	30.3268
YPR054W	21.6667	21	YNL117W	20.71	26.1556	YOR136W	16.76	30.6807
YCL063W	21.665	22.2	YMR186W	20.7083	26.16	YNR051C	16.565	27.4522
YMR120C	21.6633	36.4	YDR248C	20.7	33.2286	YKR057W	16.515	28.7273
YCR076C	21.6583	23.2	YGR121C	20.6933	27.4333	YFL031W	16.4233	28.279
YOR186W	21.6583	22.4	YMR018W	20.6933	33.3	YLR025W	16.4225	22.4471
YNL145W	21.6567	34.8	YJR048W	20.69	29.1231	YJR145C	16.2917	27.4546
YDR408C	21.6533	23.8	YDR490C	20.6817	33.0095	YIL030C	16.27	25.04
YKR088C	21.6533	24.4	YBL072C	20.67	27.7182	YMR190C	16.185	12.4615
YDL107W	21.65	32	YDR283C	20.67	26.1166	YHR066W	16.1725	39.9333
YKR067W	21.65	28	YDR466W	20.67	30.032	YFR001W	16.0125	36.7333
YIL060W	21.6467	26.2	YJL177W	20.67	19.28	YAL009W	15.9167	17.9765
YGL260W	21.645	21.6	YDL181W	20.6567	29.0476	YBR084C-A	15.84	34.5177
YMR163C	21.645	25.8	YPR100W	20.65	25.1647	YHL007C	15.675	18.5781
YDL186W	21.64	36.4	YGR107W	20.6467	27.0857	YHR004C	15.6467	18.2471
YOR338W	21.6367	31.4	YLR188W	20.6433	28.84	YJL080C	15.635	25.816
YPR152C	21.63	27.4	YKL106W	20.635	26.2083	YGL066W	15.5933	42.0637
YOR348C	21.6267	37.2	YML120C	20.635	31.1882	YLR055C	15.54	30.2326
YJL046W	21.625	18.6	YOR111W	20.635	27.9636	YCR079W	15.11	23.0824
YKL038W	21.625	23.6	YHR106W	20.6325	24.16	YDL020C	14.935	15.2693
YDL180W	21.6233	25.4	YNL034W	20.6283	32.52	YPR024W	14.935	15.2597
YIL073C	21.6183	22.2	YNL288W	20.62	35.9778	YDL042C	14.915	14.2762
YCR060W	21.6167	23.8	YOR177C	20.62	32.2	YGR078C	14.7483	21.7778
YDR384C	21.615	31.8	YFL034W	20.6167	25.7143	YNL199C	14.745	20.2444
YKL222C	21.615	17.8	YJL200C	20.605	30.0154	YPL101W	14.6883	34.5111
YJR062C	21.6075	27.4	YKR073C	20.6	39.16	YGR135W	14.6233	22.8235
YNL196C	21.605	33	YNL268W	20.6	34.4	YML024W	14.475	23.2417
YDR338C	21.5967	24.6	YML099C	20.59	29.6	YKL126W	14.4225	21.7111
YLR393W	21.595	23.2	YER176W	20.5867	28.2333	YPR036W	14.32	6.74167
YOR280C	21.5933	24.8	YMR145C	20.5783	28.2667	YDR076W	13.5167	12.08
YMR278W	21.59	25	YLR180W	20.575	33.0424	YDR028C	13.32	18.1692
YML111W	21.5825	26.4	YML081C-A	20.575	20.75	YDL074C	12.9725	17.6
YOR324C	21.58	36.4	YMR318C	20.57	27.2444	YDL042C	12.865	14.2762
YAL060W	21.5767	22.2	YJL138C	20.5683	32.4409	YKL006W	12.735	25.1684
YCR030C	21.575	21	YMR276W	20.565	35.3333
YDR508C	21.575	28.8	YDR135C	20.5583	31.125
YGR206W	21.575	21.2	YDR055W	20.55	27.9714
YNL092W	21.575	27	YFL033C	20.55	24.7111
YLL047W	21.5733	37.2	YDR125C	20.5467	25.8333
YPL004C	21.5733	26.8	YGL089C	20.545	26.4333
YER042W	21.5717	24.2	YBL103C	20.5433	28.2
YOR378W	21.57	32.2	YGL235W	20.54	31.9333
YPR126C	21.5683	35.2	YDR497C	20.5367	29.5846
YBR284W	21.5667	23	YGR066C	20.5367	24.68
YOL162W	21.565	26.8	YKL015W	20.53	25.7647
YCL011C	21.5633	21	YPL081W	20.52	26.16
YGR016W	21.5633	21.6	YDR011W	20.5183	30.8462
YGR138C	21.555	21.2	YDR281C	20.5167	30.68
YLR128W	21.5533	22	YGR248W	20.5067	28.48
YHR112C	21.5517	24.6	YPL149W	20.5	28
YEL017C-A	21.55	36	YGL078C	20.4867	31.384
YLR179C	21.55	27.6	YKL005C	20.485	23.92
YOR196C	21.54	8.2	YDR217C	20.4833	21.68
YOR238W	21.5367	17	YOR304W	20.48	29.6866
YLR052W	21.535	25.8	YLR309C	20.4783	25.7667
YBR178W	21.53	29.2	YPL220W	20.4767	26.2286
YAL018C	21.525	27.6	YDR068W	20.4733	27.2667
YNL299W	21.525	18.4	YLL028W	20.4725	32.2462
YBR027C	21.515	31.2	YPL105C	20.4625	30.7333
YJR096W	21.515	19.4	YLL048C	20.46	29.025
YOL101C	21.515	27	YMR104C	20.4533	28.2667
YFL044C	21.5133	22.8	YDR465C	20.45	31.5111
YAL049C	21.51	24.6	YLR460C	20.445	19.04
YAR029W	21.51	21.6	YOL023W	20.445	23.9167
YGL139W	21.51	21.4	YDL215C	20.4367	34.56
YFL063W	21.5083	29.2	YDL184C	20.435	24.08
YGL261C	21.5067	19.4	YGR008C	20.43	32.8222
YBR215W	21.505	44.4	YHR139C	20.43	28
YDL167C	21.5033	27.6	YHR161C	20.43	25.08
YLR211C	21.5033	24.8	YCR005C	20.425	27.1333
YGR052W	21.4983	20.8	YHR093W	20.4233	28.68
YHR185C	21.4967	42.8	YNL073W	20.4233	27.4444
YDR206W	21.495	22.4	YCL027W	20.4225	32.2
YGR129W	21.4933	21.2	YMR269W	20.4125	27.64
YMR216C	21.4933	29.2	YOR167C	20.4067	26.7778
YOR334W	21.4933	30.8	YDR336W	20.405	30.2
YPL264C	21.4933	28.2	YBR197C	20.4	37.68
YDR261C	21.49	19.8	YLR433C	20.4	25.08
YBL091C-A	21.4867	25.2	YKL055C	20.3983	29.6
YPR195C	21.485	30	YDR026C	20.3975	34.2222
YCR102C	21.4833	29.6	YLR349W	20.3817	28.5
YJR142W	21.4833	18.8	YOL092W	20.38	27.44
YOR032C	21.4767	23.2	YKL026C	20.3775	20.12
YNL128W	21.475	28.6	YLL012W	20.3767	29.92
YPR076W	21.475	23	YIL055C	20.375	30.1333
YGR043C	21.4733	25.2	YLR109W	20.37	25.56
YJL130C	21.47	24	YLR398C	20.3667	31.52
YNR032W	21.4667	21.6	YBR147W	20.3633	27.16
YDR139C	21.465	27.2	YKR028W	20.35	31.56
YAL059W	21.4633	29.6	YOR313C	20.35	28.32
YOL085C	21.4633	26.6	YGR014W	20.3467	27.6
YIL163C	21.46	28.2	YLL001W	20.3433	24.76
YEL068C	21.4575	23.6	YOR172W	20.3433	29.92
YLR074C	21.4567	43.8	YKL017C	20.34	25.92
YLR329W	21.4567	24	YOL096C	20.33	21.0857
YOR316C	21.4567	34	YNR061C	20.3267	27.48
YER124C	21.455	27.6	YKR046C	20.325	30.32
YDR541C	21.4533	22	YGL263W	20.32	27.766
YFR018C	21.4533	29.2	YIL094C	20.32	25.7909
YHL012W	21.4533	21.2	YMR039C	20.32	23.5333
YLL016W	21.45	27	YIL124W	20.3133	26.36
YJL089W	21.4467	17.4	YBR026C	20.31	28.4889
YER121W	21.4417	27	YFL048C	20.31	29.0353
YFL027C	21.4417	24.2	YMR195W	20.2975	23.6667
YLR122C	21.44	43.2	YER187W	20.295	34.125
YLR152C	21.44	25	YMR143W	20.295	23.1667
YKR051W	21.435	25.4	YKR102W	20.2917	30.84
YAL065C	21.4333	21.6	YML107C	20.29	28.04
YOR215C	21.4317	24.4	YMR285C	20.2867	23.04
YGR053C	21.43	27.4	YPL177C	20.2867	32.5778
YJL007C	21.43	27.4	YDR506C	20.2817	26.4571
YPR128C	21.43	23.4	YIR031C	20.28	23.8667
YMR139W	21.4267	21.4	YNL248C	20.28	19.6
YBR012C	21.42	28.6	YNR058W	20.2667	30.0571
YJL078C	21.42	24.2	YGR234W	20.26	29.4
YEL023C	21.4183	20.6	YDR269C	20.2533	30.76
YGR019W	21.4183	24.4	YGR088W	20.235	24.907
YAL061W	21.4167	28.2	YNL301C	20.2267	27.56
YCR069W	21.4167	23	YDR309C	20.225	27.04
YLL059C	21.4167	29.6	YOL126C	20.22	30.3333
YNR022C	21.4167	30.8	YOR180C	20.2133	29.04
YGL234W	21.41	13.8	YDL063C	20.21	34.16
YEL041W	21.405	24.8	YMR106C	20.2033	28.24
YER119C	21.4025	31.2	YGL076C	20.2017	32.913
YOR337W	21.4025	35	YKR009C	20.1983	20.16
YMR233W	21.4017	35.2	YMR058W	20.1925	26.0333
YJR126C	21.3975	27.2	YBR242W	20.18	27.65
YBR032W	21.39	26.6	YNR050C	20.18	30.9143
YDL243C	21.39	21.8	YOR045W	20.18	24.92
YOR365C	21.39	35.4	YNR001C	20.17	28.3333
YAL044C	21.3867	19	YKR105C	20.16	29.1714
YMR206W	21.385	31.8	YHL024W	20.14	31.56
YDR374C	21.3833	27	YEL030W	20.1367	21.7046
YGR210C	21.38	25	YGL014W	20.13	29.82
YDL174C	21.3767	30.6	YLR176C	20.12	28.0769
YHR180W	21.3733	30	YJL052W	20.1167	30.76
YMR158W	21.3683	30.8	YNR002C	20.115	35.08
YDR043C	21.3667	31.6	YPL155C	20.1133	31.7692
YDL201W	21.365	24.2	YPL152W	20.1117	40.9111
YJR150C	21.365	26	YBR240C	20.11	33.5
YKL081W	21.365	20	YOR382W	20.11	29.96
YDL183C	21.3633	23.6	YPR154W	20.1067	29.2235
YDR476C	21.3633	21.6	YHR087W	20.105	22.56
YEL014C	21.3633	26.4	YOR113W	20.0933	27.2444
YOL037C	21.3625	25.4	YNL020C	20.0917	23.2706
YHR209W	21.3583	22.6	YDR110W	20.085	32.8499
YGR127W	21.3567	21.2	YIL001W	20.08	32.48
YGR212W	21.3567	21.2	YLR262C-A	20.065	26.92
YOL063C	21.3567	26.8	YPL240C	20.065	27.68
YPL179W	21.3567	30.4	YLR453C	20.06	23.64
YJL067W	21.355	16.8	YPL263C	20.055	31.04
YOR012W	21.355	31.2	YDR250C	20.05	32.2286
YLR278C	21.3533	16.8	YNL049C	20.0367	26.92
YPL134C	21.3533	25.4	YHL003C	20.03	26.7333
YBR014C	21.35	22.8	YGR243W	20.0267	30.7
YPL257W	21.35	31.6	YML075C	20.0267	21.4615
YBR150C	21.3467	32.2	YDL011C	20.0217	30.64
YDL089W	21.345	26.2	YDR122W	20.0067	22.22
YOR185C	21.345	18.6	YMR057C	20.0067	27.775
YHL045W	21.34	21.2	YKL077W	19.9975	23.44
YLR042C	21.34	24.4	YNR041C	19.9975	25.2706
YNL116W	21.34	23	YHR117W	19.9933	21.7692
YDR272W	21.3333	21.4	YJL168C	19.9867	24.2706
YKL117W	21.3333	24.6	YBR083W	19.985	26.08
YHL042W	21.33	17.6	YDR057W	19.985	26.2111
YNR071C	21.3267	25.6	YCR092C	19.9833	29.84
YBR157C	21.325	28	YOR140W	19.9833	23.36
YGR039W	21.325	17.4	YOL082W	19.97	29.3177
YJL172W	21.3233	32.2	YKR034W	19.9633	28.8098
YKL066W	21.3233	28.6	YMR072W	19.9633	24.64
YMR095C	21.3233	29.4	YML104C	19.96	33.5647
YAR027W	21.32	24	YIR042C	19.9533	30.5774
YDL110C	21.32	25.6	YGL042C	19.95	33
YKR069W	21.32	31.8	YOL001W	19.9433	17.2615
YDR036C	21.3167	19.4	YOL045W	19.9383	29.8889
YJR130C	21.3167	21.4	YIL076W	19.9167	31.2
YLR118C	21.3167	33.2	YBR145W	19.9133	27.0941
YDL109C	21.3133	22.8	YLR304C	19.8975	27.4286
YDR019C	21.3133	32.8	YBR105C	19.8867	17.9091
YMR102C	21.3133	27	YDR005C	19.88	29.2213
YFL019C	21.31	26.8	YPR173C	19.88	26.4769
YNL316C	21.31	31.4	YNL037C	19.875	32.8388
YOR219C	21.3067	20.8	YPR031W	19.8733	29.92
YNR075W	21.305	31.8	YPL157W	19.87	32.64
YBR271W	21.3	20.4	YJL183W	19.86	26.7294
YLL024C	21.3	25.2	YGR130C	19.8467	25.5357
YOL150C	21.3	27.8	YGL255W	19.8367	25.04
YPR184W	21.3	29.2	YDR001C	19.8333	29.6308
YER024W	21.2975	30	YKL201C	19.8233	21.84
YLR395C	21.2967	23.2	YOL065C	19.8183	31.7556
YNL104C	21.2933	25.4	YIL105C	19.8167	23.8
YMR071C	21.2925	31.8	YDR274C	19.7833	33.5714
YGR137W	21.29	21.2	YNL076W	19.7775	23.08
YBR071W	21.285	30.2	YEL063C	19.775	32.5692
YGL259W	21.285	22.8	YKR075C	19.77	31.1778
YCR048W	21.28	38.8	YPL048W	19.77	26.96
YHR160C	21.28	22.6	YML072C	19.7667	29.3765
YIL074C	21.28	33.4	YER037W	19.76	22.6222
YPL202C	21.28	35.8	YLR367W	19.755	27.1
YJL116C	21.2767	13.8	YKR089C	19.7433	24.12
YBR269C	21.2733	27	YHR204W	19.7367	30.975
YOR054C	21.2733	18.4	YJL044C	19.735	29.9556
YOR223W	21.2633	27	YJR040W	19.7333	26.24
YKR003W	21.26	27.8	YML086C	19.715	25.7556
YBR093C	21.2533	29.8	YMR284W	19.7	24.4444
YFL004W	21.2533	23.4	YMR126C	19.6933	31.1524
YFR006W	21.2533	28.4	YNL135C	19.69	22.08
YHR127W	21.2517	22.6	YBL024W	19.685	26.96
YLR058C	21.25	38.8	YHR146W	19.6833	21.64
YNL190W	21.25	23.6	YOR130C	19.6817	28.08
YJL094C	21.2483	29.4	YLR431C	19.675	25.92
YML119W	21.2467	25	YDR048C	19.66	34.92
YGL108C	21.2433	20.6	YKR059W	19.645	28.6638
YGR045C	21.24	21.6	YBR260C	19.6433	23.9
YPL120W	21.24	24.6	YAL048C	19.62	30.12
YCR099C	21.2367	21.4	YBR245C	19.62	26.8429
YDR171W	21.2367	26.8	YML012W	19.5933	31.1333
YKL216W	21.2367	18.8	YHL036W	19.585	21.0308
YNL255C	21.235	32.2	YML078W	19.58	25.525
YBR286W	21.2333	22.6	YDL136W	19.575	31.68
YNL205C	21.2333	26.4	YJR035W	19.5733	21.125
YOR043W	21.2333	13.6	YEL054C	19.5725	30.8906
YER081W	21.2325	22.8	YGL003C	19.5633	15.16
YJR078W	21.2317	34	YBR158W	19.56	31.7556
YGL154C	21.23	27.8	YOR064C	19.56	25.24
YLR177W	21.23	23.4	YOR061W	19.5567	37.3385
YHR047C	21.2275	15.8	YDR260C	19.555	30.52
YCR098C	21.2267	29.2	YLR439W	19.5533	24.584
YOL158C	21.225	20.6	YER031C	19.5433	22.96
YEL011W	21.2233	24.8	YJR066W	19.535	31.9767
YOL111C	21.2233	20.6	YHR193C	19.53	20.2
YHR022C	21.22	21.8	YLR354C	19.53	27.9833
YKL178C	21.21	27.6	YER186C	19.52	29.75
YNL085W	21.21	25	YDL065C	19.51	33.75
YML042W	21.2083	29.2	YER164W	19.5017	32.3059
YER132C	21.205	21.6	YPL203W	19.4967	21.3556
YNL269W	21.205	21.8	YIL053W	19.485	24.6522
YOR377W	21.2	36.2	YMR100W	19.4767	32.9975
YOR047C	21.1967	28.4	YER056C	19.47	29.4
YOL124C	21.195	21	YGL216W	19.47	27.8769
YOR255W	21.195	25.8	YPL270W	19.4667	25.2
YOR309C	21.1867	27.2	YDR202C	19.445	34.28
YNL175C	21.1825	25.4	YNL241C	19.435	22.92
YBR006W	21.1817	26	YLR353W	19.43	31.025
YCR024C	21.1817	36.4	YHR138C	19.4283	26.04
YBR208C	21.18	25.4	YJR094W-A	19.4067	34.3692
YCR091W	21.18	27.2	YJL058C	19.4033	27.32
YOL159C	21.1775	27.8	YIL146C	19.4017	21.8167
YGR273C	21.1767	22	YMR251W-A	19.3933	34.3256
YKR097W	21.1767	20.2	YJL045W	19.3667	24.44
YOR296W	21.1767	30.6	YOR123C	19.365	25.16
YGR111W	21.175	22.2	YPL180W	19.3625	33.76
YKL011C	21.175	24.8	YKR049C	19.36	24.28
YKL129C	21.175	23.2	YML021C	19.355	23.96
YGR194C	21.1733	21.2	YGL256W	19.3533	30.7692
YAL034C	21.17	22	YBR092C	19.3367	23.5778
YJL170C	21.17	21.4	YML109W	19.3367	28.6444
YLR019W	21.17	34.8	YLR207W	19.3167	28.4
YHL047C	21.1667	21.2	YNL107W	19.315	27.84
YJR019C	21.1667	30.8	YHR086W	19.3133	24.88
YKL091C	21.1667	23.2	YCR009C	19.3117	29.4222
YNL329C	21.1667	33.6	YBR085W	19.31	29.5333
YOR239W	21.165	20	YNL160W	19.2975	29.9111
YLL005C	21.16	24.8	YOR197W	19.295	24.6222
YAL036C	21.1533	25.2	YLR319C	19.29	30.8
YDR371W	21.1533	28.4	YMR127C	19.2733	31.9901
YMR280C	21.1533	33	YJL012C	19.2633	25.44
YLR030W	21.1525	25.2	YLR422W	19.25	31.7429
YBR065C	21.15	30.2	YPL079W	19.225	37.68
YDL137W	21.15	29	YNL001W	19.2233	34.8286
YMR177W	21.1475	20.8	YOR293W	19.22	24
YIL123W	21.1467	32	YBR255W	19.2167	32.9796
YNL335W	21.1467	32.4	YER175C	19.2033	24.0571
YNL127W	21.145	43.4	YLR406C	19.2	25.72
YLR099C	21.14	36.2	YNL229C	19.19	29.712
YNL314W	21.1383	24.2	YLR191W	19.1783	22.475
YFL046W	21.1367	26	YAL007C	19.155	20.28
YJR061W	21.1367	28.4	YDR033W	19.15	21.8
YPR196W	21.135	27.2	YBR244W	19.14	26.9655
YJL185C	21.1333	18.6	YPL198W	19.1375	24.76
YBR077C	21.13	32	YLR325C	19.1217	25.5143
YLR341W	21.13	22.2	YKL149C	19.115	17.8781
YCL049C	21.1283	23	YNL071W	19.1133	24.4343
YDR491C	21.1267	27.2	YJL121C	19.11	30.48
YJL144W	21.1267	18.4	YMR273C	19.11	28.9333
YPR193C	21.1267	22.2	YNL120C	19.1033	22.88
YLR289W	21.125	22.8	YPR064W	19.0733	32.48
YBL098W	21.1233	32.6	YER065C	19.07	29.0118
YCL024W	21.12	29.4	YBR003W	19.05	16.2286
YEL067C	21.12	16.8	YNL305C	19.045	25.05
YDR010C	21.1183	25.8	YPL239W	19.0317	26.9143
YIL119C	21.1167	25.6	YGR136W	19.03	33.4333
YMR316W	21.1167	21.4	YLR216C	19.0217	26.24
YOR248W	21.1133	27.4	YIR037W	19.0167	22.4471
YEL071W	21.1125	25	YKL109W	19.005	24.4652
YDL129W	21.1083	42.8	YBR226C	19	31.8333
YIL173W	21.1083	21.2	YJL020C	18.9967	27.68
YDL177C	21.1067	35.2	YDR447C	18.975	26.4571
YKL198C	21.1067	28	YDL224C	18.9433	19.96
YMR181C	21.1067	31.6	YBR114W	18.9167	24.5778
YCR082W	21.1	32.6	YOR089C	18.9133	31.1778
YGR269W	21.1	27.8	YMR105C	18.89	32.6615
YJR110W	21.0975	22	YFR040W	18.8817	36.8846
YMR246W	21.0967	26.8	YOL068C	18.855	26.1556
YDL114W	21.095	31	YFR009W	18.8433	25.9667
YKL054C	21.095	25.6	YAR003W	18.83	22.6
YBL102W	21.09	35.2	YLR039C	18.7717	22.1
YHR114W	21.09	20.8	YHR103W	18.76	24.08
YJL212C	21.09	18.6	YKR010C	18.76	21.8667
YPL133C	21.09	36.8	YOR222W	18.745	23.64
YNL043C	21.085	36.6	YKR048C	18.7267	25.1333
YNL184C	21.08	22.4	YOR360C	18.7183	18.6444
YPL051W	21.08	25.4	YMR230W	18.705	23.0857
YPL186C	21.08	34	YLR044C	18.7	29.4
YLR271W	21.0783	23	YMR083W	18.6933	24.0273
YMR315W	21.0783	23.4	YAL002W	18.6833	33.9333
YDL112W	21.0775	23.4	YMR053C	18.68	29.025
YDL023C	21.0767	35.8	YDL078C	18.6683	21.3778
YJR069C	21.0733	31	YGL043W	18.6467	20.275
YOR252W	21.0725	25.4	YPL161C	18.6433	19.3409
YDL242W	21.0667	29.4	YLR113W	18.6117	22.6595
YLR133W	21.065	30.2	YCL008C	18.5867	23.4
YFR030W	21.0633	25.6	YGR134W	18.575	26.96
YKL102C	21.0617	27	YPR074C	18.5583	29.68
YKR011C	21.0567	27.2	YPR111W	18.5517	30.85
YGR256W	21.055	27.2	YOR179C	18.54	27.6
YHR035W	21.055	22	YIL052C	18.5217	35.1968
YPL245W	21.055	28.8	YOR270C	18.51	29.5
YBR043C	21.0533	38.2	YML121W	18.5033	22.8
YJL112W	21.05	25.8	YKR054C	18.485	20.0667
YKL142W	21.05	24.4	YPL077C	18.48	29.56
YMR133W	21.05	31	YDR056C	18.46	27.8667
YCL069W	21.0483	20.6	YDR500C	18.45	30.3125
YCR085W	21.0483	23.6	YMR010W	18.45	33.08
YDR071C	21.0475	20	YPR057W	18.4317	26.5176
YDR513W	21.045	30.6	YDR317W	18.39	27.72
YJL214W	21.0433	18.2	YOR327C	18.3733	26.8
YNR040W	21.0417	28.6	YGL244W	18.3567	18.88
YMR215W	21.04	42.6	YER073W	18.35	26.68
YOR328W	21.04	39.2	YBL047C	18.33	15.4444
YGR183C	21.0383	21.2	YNL119W	18.3267	33.0889
YJR003C	21.0383	20	YBR042C	18.32	34.4
YKR050W	21.0383	16.6	YNL325C	18.3033	18.48
YER142C	21.0367	19	YGL020C	18.285	27.52
YBL096C	21.0333	24	YKR039W	18.285	21.48
YBL107C	21.0333	35.4	YBL087C	18.2833	35.2778
YJR148W	21.0333	25	YLR312W-A	18.275	27.5294
YDR035W	21.0317	25.2	YDR242W	18.2475	23.8333
YNL146W	21.03	21.6	YML007W	18.2433	21.8577
YDR436W	21.0283	24.2	YLR372W	18.24	27.6286
YCL050C	21.025	21.8	YMR242C	18.24	28.6522
YFL054C	21.025	24	YJR032W	18.2367	28.6
YKL127W	21.025	23	YHR031C	18.2067	18.2
YLR258W	21.025	21.4	YLR388W	18.2067	24.075
YLR328W	21.025	22.8	YBR120C	18.1967	26.36
YGL153W	21.0233	24.6	YML027W	18.185	23.36
YPR098C	21.0233	18.4	YPL187W	18.16	31.52
YDL036C	21.02	41	YPL250C	18.1425	26.4889
YDL156W	21.02	21.8	YDR297W	18.08	29.8
YDR305C	21.02	23	YNL098C	18.065	21.2
YGR239C	21.02	28.6	YKR093W	18.0233	28.6786
YLR178C	21.02	20.8	YEL037C	18.01	26.4308
YMR201C	21.0175	30.2	YKR029C	17.9733	22.7556
YNR007C	21.0175	31.6	YBL083C	17.9683	36.8667
YBR025C	21.0167	21	YBR183W	17.9533	29.0444
YIL159W	21.0167	25	YBR221C	17.9525	11.8068
YOR291W	21.0167	41.8	YMR054W	17.95	26
YOR345C	21.0167	31	YNL080C	17.9283	37.08
YJL169W	21.015	28	YPR043W	17.8725	20.5895
YOL103W	21.0133	19.4	YJL190C	17.84	24.28
YIL067C	21.0117	16.4	YPL138C	17.8033	28.0615
YGR173W	21.01	21.2	YOR083W	17.7933	23.9572
YLR326W	21.01	30.8	YKR045C	17.78	28.88
YNL249C	21.0083	22.2	YLR442C	17.7517	21.9292
YHR155W	21.0075	19.4	YGR178C	17.7	26.84
YKL103C	21.0067	22.8	YOR025W	17.7	17.168
YBR169C	21.005	26.4	YKR092C	17.69	22.56
YNL274C	21.0033	28.8	YHR075C	17.65	25.16
YER055C	21	28.4	YML013W	17.645	19.76
YGL258W	21	23.6	YER020W	17.6	31.9784
YIL050W	20.9983	25	YLR417W	17.59	19.28
YJL119C	20.9967	22	YCR081W	17.585	30.5077
YBR217W	20.995	26.2	YER145C	17.575	28.7077
YDL231C	20.995	24.6	YNL091W	17.5567	30.9524
YPR037C	20.995	27.6	YKL043W	17.515	28.96
YBR205W	20.9933	33.8	YEL003W	17.49	25.8
YHL043W	20.9917	21.2	YBL079W	17.48	9.7
YKL183W	20.99	24.2	YDR121W	17.4533	26.24
YKR044W	20.99	18	YEL013W	17.3917	19.4889
YNL108C	20.99	26.8	YKL041W	17.38	30
YIR034C	20.9883	19.6	YIL018W	17.3525	32.944
YGR084C	20.985	24.6	YJL092W	17.2983	15.8769
YOL043C	20.985	26.2	YGR132C	17.25	13.9062
YOR084W	20.985	35.4	YML028W	17.2467	13.8551
YBR019C	20.9833	31.4	YNR044W	17.245	26.64
YOR078W	20.9833	25	YBR218C	17.2233	29.0923
YOR040W	20.9817	10.8	YDR227W	17.22	24.2824
YKL071W	20.9783	26.4	YPL144W	17.195	33.4
YNL191W	20.9783	17.2	YPL158C	17.1633	31.08
YER106W	20.9767	24.8	YHR079C	17.13	26.3379
YNL077W	20.9767	28	YMR022W	17.03	32.16
YOR228C	20.9767	16.4	YHR206W	17.0075	24.832
YJL145W	20.9717	19	YOR014W	17.005	34.1862
YOR094W	20.97	32.6	YOR038C	16.915	37.04
YIL162W	20.9667	25.4	YER111C	16.8833	13.24
YJL103C	20.9667	27.8	YIR004W	16.8625	27.1
YJR083C	20.9667	26.2	YGR231C	16.86	14.4565
YOR090C	20.9667	28	YLR318W	16.8467	11.0417
YPR127W	20.965	19.8	YOL100W	16.785	30.3268
YIL007C	20.9633	22	YOR136W	16.76	30.6807
YCR006C	20.96	24	YML001W	16.74	20.96
YDR425W	20.96	29.6	YCR065W	16.7333	20.08
YEL065W	20.96	18	YNL197C	16.6583	19.2
YPL145C	20.9567	34	YGL031C	16.635	24.6667
YBR018C	20.955	27	YNR051C	16.565	27.4522
YGR201C	20.955	38	YKR057W	16.515	28.7273
YNL040W	20.955	36.2	YFL031W	16.4233	28.279
YLR267W	20.95	28.4	YLR025W	16.4225	22.4471
YML089C	20.9467	32	YHR130C	16.3875	34.1429
YGL257C	20.945	24	YNL136W	16.3633	23.12
YMR247C	20.9433	23.6	YBL007C	16.3525	8.075
YLR307W	20.9417	19.4	YLR342W	16.345	20.4
YML068W	20.9417	24	YJR145C	16.2917	27.4546
YDR007W	20.94	26	YIL030C	16.27	25.04
YDR351W	20.94	29.2	YMR190C	16.185	12.4615
YKL062W	20.94	27.2	YHR066W	16.1725	39.9333
YMR262W	20.94	31.8	YNL298W	16.065	10.04
YPR042C	20.94	20.8	YPL006W	16.0433	24.8857
YOR268C	20.9383	23.2	YFR001W	16.0125	36.7333
YBR176W	20.9367	34.6	YAL009W	15.9167	17.9765
YOL019W	20.9333	29.8	YPL150W	15.86	26.68
YJR153W	20.9317	27.4	YBR084C-A	15.84	34.5177
YLR224W	20.9317	31.2	YML014W	15.84	27.0667
YCL076W	20.93	23	YAL023C	15.745	30.92
YIR030C	20.93	32.4	YHL007C	15.675	18.5781
YOR339C	20.93	33.8	YHR004C	15.6467	18.2471
YOR091W	20.9275	32.4	YJL080C	15.635	25.816
YCR043C	20.9267	26.4	YGL066W	15.5933	42.0637
YDR074W	20.9267	13.8	YLR055C	15.54	30.2326
YLL053C	20.9267	30.4	YHL033C	15.43	27
YNR013C	20.9267	34	YIL009C-A	15.3867	7.97059
YLR012C	20.9233	35	YHR129C	15.24	26.1
YGR275W	20.92	31.4	YDR335W	15.1967	30.16
YNL010W	20.9183	18.8	YCR079W	15.11	23.0824
YOR071C	20.9167	33.2	YDL159W	14.9983	28.36
YAL051W	20.915	24	YDL020C	14.935	15.2693
YDL218W	20.915	27.6	YPR024W	14.935	15.2597
YEL049W	20.915	25.4	YDL042C	14.915	14.2762
YJR020W	20.915	20.2	YGR078C	14.7483	21.7778
YPL216W	20.9133	21	YNL199C	14.745	20.2444
YPL046C	20.9125	27.6	YPL101W	14.6883	34.5111
YIL047C	20.91	13.6	YOL003C	14.64	23.92
YPR129W	20.9083	21.6	YGR135W	14.6233	22.8235
YBR280C	20.9033	26.2	YML024W	14.475	23.2417
YHL017W	20.9033	21.2	YKL126W	14.4225	21.7111
YLR413W	20.9033	25.4	YPR036W	14.32	6.74167
YKL047W	20.9025	24.4	YBL016W	14.1617	29.4
YBR045C	20.9017	32	YDR346C	14.0767	17
YNL125C	20.9017	25	YLR452C	14.005	31.04
YCR020C	20.9	21.4	YHR026W	13.75	6.2
YDR186C	20.9	34	YDR076W	13.5167	12.08
YEL010W	20.9	34	YDR028C	13.32	18.1692
YMR189W	20.9	41.6	YDL074C	12.9725	17.6
YNL094W	20.9	29.8	YDL042C	12.865	14.2762
YJL068C	20.8967	25.6	YKL006W	12.735	25.1684
YIL035C	20.8933	18
YGL181W	20.89	19.8
YKL075C	20.89	25
YPL176C	20.89	33.8
YJL036W	20.8867	34
YLR142W	20.8867	23.4
YOR253W	20.8867	29.2
YOR152C	20.885	21.8
YPR089W	20.885	17.8
YOR320C	20.88	28.8
YDR218C	20.8767	21.8
YOR380W	20.8767	30.8
YAL055W	20.875	27
YNL194C	20.875	19
YGL151W	20.8667	26.8
YJL037W	20.8667	35.4
YLL058W	20.8667	27.2
YPR093C	20.8667	22.6
YKR032W	20.8625	19.4
YMR300C	20.86	28
YNL046W	20.86	24.8
YLR146C	20.8575	27.6
YLR204W	20.855	25.8
YJL117W	20.8533	21.4
YER044C-A	20.85	20.4
YJR115W	20.85	35.8
YJR001W	20.8483	21.2
YMR081C	20.8467	23.4
YMR253C	20.8467	42.4
YHR110W	20.845	15.6
YIL059C	20.84	32.4
YNL214W	20.84	30.8
YLR416C	20.8383	19.2
YER054C	20.8367	24.2
YIL071C	20.8367	27.2
YJL107C	20.8367	34.6
YLL021W	20.8367	31.4
YLR164W	20.8367	25.2
YHR038W	20.835	23.8
YIL088C	20.8325	23.8
YBR275C	20.83	22
YOR381W	20.83	23.8
YJL100W	20.8283	23.2
YLR003C	20.825	26.6
YMR064W	20.82	20
YJR131W	20.8167	27.6
YNL297C	20.8167	28.2
YOR342C	20.8167	23.6
YNL029C	20.815	34
YIL114C	20.8133	35.6
YOR028C	20.8133	27.4
YFL047W	20.8117	19.4
YDR420W	20.81	27.4
YNR049C	20.81	36.6
YMR302C	20.8067	20.4
YJL049W	20.805	28
YCL026C-A	20.8033	27.4
YOR005C	20.8033	28.2
YGR170W	20.8017	21.2
YBR203W	20.8	28.8
YKL070W	20.8	18.6
YPR022C	20.7975	32.4
YBR134W	20.7967	32.6
YJR037W	20.7967	25.2
YJL141C	20.795	25.2
YBL095W	20.7933	25.8
YMR305C	20.7933	32.2
YPR145W	20.7933	26.4
YJL073W	20.7867	28.2
YPL013C	20.7867	21.6
YIR043C	20.7833	29
YNL027W	20.7833	26.2
YOL030W	20.7817	29.8
YPR201W	20.7783	30.2
YAL031C	20.7767	14.6
YNL321W	20.7767	37.8
YNR048W	20.7767	14.4
YMR107W	20.775	21.2
YDR481C	20.77	23.4
YMR255W	20.77	31.6
YDL197C	20.7667	24.4
YNR018W	20.7667	28
YPL221W	20.7667	26.4
YBR008C	20.7633	32.6
YKL031W	20.7633	25.6
YPR015C	20.7633	22.4
YLR281C	20.7617	23
YML106W	20.7617	32.2
YFL053W	20.76	31.2
YOL112W	20.755	32.2
YGR080W	20.7517	17.4
YAL046C	20.75	26.2
YDR009W	20.75	27.8
YER129W	20.75	19.8
YER134C	20.75	25.2
YLR059C	20.75	28
YLR282C	20.75	18.8
YNL157W	20.75	21.6
YJL178C	20.7467	24.6
YPR099C	20.7467	22
YMR265C	20.745	39.2
YOR289W	20.7433	25.4
YPR006C	20.7433	24
YGR089W	20.7417	27
YKR027W	20.7417	34.6
YMR172W	20.7417	29.8
YLR295C	20.74	24.8
YER103W	20.7383	29.2
YDL162C	20.7367	19.4
YIL108W	20.7367	33.8
YKL051W	20.7367	24.6
YLR121C	20.7367	35
YNL318C	20.7367	29.6
YBR119W	20.735	22.2
YMR086W	20.735	20.8
YMR317W	20.735	27.4
YEL066W	20.7333	22.4
YOL088C	20.7333	23.8
YPL058C	20.7333	25.4
YGR169C	20.73	21.2
YDR239C	20.7267	18.4
YJL215C	20.725	18.6
YOL141W	20.725	29.8
YFL011W	20.7233	23.4
YNL042W	20.7217	30.6
YJL165C	20.72	38.2
YOL089C	20.72	23.4
YBR022W	20.7133	28
YOL016C	20.7133	21.4
YMR162C	20.7067	31.4
YLL039C	20.705	21.2
YGR100W	20.7033	23.8
YIR032C	20.7033	29
YMR137C	20.7033	30.4
YNL259C	20.7025	25.2
YDR205W	20.7	32
YHL026C	20.7	21.2
YJR147W	20.7	28
YLR149C	20.7	21.8
YMR271C	20.7	30.2
YPL112C	20.6983	22.6
YCL037C	20.6967	21
YDR046C	20.6967	19.8
YER079W	20.6967	21.2
YLR130C	20.6917	24.8
YGR035C	20.69	26.2
YGR149W	20.69	21.2
YHR210C	20.69	29.6
YMR156C	20.69	29.2
YIL028W	20.6883	20
YKL086W	20.6867	20
YML100W	20.6867	24
YPL110C	20.6867	39.4
YNL217W	20.685	24.6
YCL009C	20.6833	23.6
YDR263C	20.6825	22.6
YBR297W	20.6817	29.2
YNL200C	20.6767	17.6
YGL176C	20.675	19.6
YNL304W	20.675	31.8
YBR125C	20.6733	31.2
YKL211C	20.6733	38.2
YJL048C	20.6717	22.6
YLR023C	20.6717	30.6
YER060W-A	20.67	29.2
YGR032W	20.67	27.6
YKL068W	20.67	24.4
YOR271C	20.6617	23.8
YDL026W	20.66	29.4
YGR164W	20.66	21.2
YHR136C	20.66	15.6
YLR035C	20.66	31.2
YOR029W	20.66	27.2
YBR291C	20.6583	17.2
YKL151C	20.6567	18.8
YNL013C	20.6567	25
YIL120W	20.655	18.4
YLR213C	20.6533	23.2
YHL008C	20.6517	21.2
YBR005W	20.65	38.2
YFR026C	20.65	28.6
YGL164C	20.65	25.6
YLR050C	20.65	32
YLR173W	20.65	25.8
YNR074C	20.65	16.8
YDR316W	20.6467	16.8
YCR023C	20.645	32
YDR329C	20.645	22.8
YLR001C	20.645	43.6
YNL143C	20.6433	25.4
YNR025C	20.6417	31.8
YMR320W	20.6375	32.4
YDL223C	20.6367	18.6
YLR306W	20.6367	24
YOR027W	20.6367	36.8
YPR061C	20.635	21.8
YBR212W	20.6333	27.4
YPL067C	20.6325	30.8
YHR061C	20.63	24.4
YMR234W	20.6283	31.8
YAL030W	20.6267	25.4
YFL026W	20.625	27
YPL200W	20.625	30.2
YGR144W	20.6233	21.2
YJL151C	20.62	27.4
YOR351C	20.62	26.6
YPL034W	20.62	29
YDL219W	20.6167	23.6
YPL224C	20.615	20.8
YER030W	20.61	28.8
YGR196C	20.61	21.2
YLR261C	20.61	20.6
YML084W	20.61	36.2
YPR065W	20.61	18
YIR038C	20.6067	19.8
YLR343W	20.6067	23
YFL041W	20.605	23.4
YOR225W	20.605	23.6
YPR084W	20.605	20.2
YGL161C	20.6033	21.6
YLR171W	20.6033	26.4
YDR282C	20.6	17
YKL044W	20.6	22.2
YLR284C	20.6	20.2
YOR214C	20.6	19
YDR003W	20.5983	22.4
YKL030W	20.5983	19.2
YOL117W	20.5983	30.8
YGR238C	20.5967	26.4
YCL048W	20.595	21
YPR009W	20.595	25.2
YDR030C	20.5933	28.6
YMR159C	20.5925	35.2
YBR010W	20.59	38
YLR334C	20.59	23.2
YDL048C	20.585	22.8
YIL012W	20.585	27.8
YAR042W	20.5833	26.4
YDR383C	20.5833	27.4
YMR087W	20.5833	22.8
YJL055W	20.58	23.2
YKL023W	20.58	24.8
YKL194C	20.58	30.8
YLL051C	20.58	32.4
YNL270C	20.58	30.6
YKL098W	20.5775	35.2
YJR011C	20.5767	30.4
YDR421W	20.575	28.4
YMR180C	20.575	27.8
YNL028W	20.575	28.6
YDL138W	20.5733	28.2
YKL100C	20.5733	20.2
YKR005C	20.5733	21
YKR017C	20.5733	25.6
YOR050C	20.5725	40.2
YCR022C	20.57	17
YGL158W	20.5667	20.6
YDR183W	20.565	16.8
YER046W	20.565	25.8
YNL198C	20.565	23.2
YOR242C	20.5633	22.2
YPL135W	20.5633	35.2
YDR042C	20.5625	17.8
YIL100W	20.56	17
YLR311C	20.5583	23.4
YCR021C	20.5567	18.6
YAL066W	20.55	18.2
YEL016C	20.55	33.2
YHR131C	20.5483	22.6
YLR036C	20.5467	27.6
YLR280C	20.5467	16
YDR419W	20.545	26.8
YER045C	20.545	20.6
YHR184W	20.5433	24.6
YMR173W	20.5433	33
YIL099W	20.5417	24.6
YER090W	20.54	28.6
YGR139W	20.54	21.2
YGR292W	20.54	19.8
YIR025W	20.54	28.6
YNL090W	20.54	24.2
YOL118C	20.54	30.2
YDR231C	20.5367	26.8
YNL336W	20.5367	33.6
YPL248C	20.5367	24.6
YDR411C	20.5333	20.2
YKR019C	20.5325	26.4
YNL068C	20.53	25.8
YGR141W	20.5267	21.2
YAL005C	20.525	30.4
YBR051W	20.5233	28.6
YKL159C	20.5233	28.6
YFR023W	20.5217	22.8
YIR019C	20.52	27
YLR247C	20.5175	31.8
YHR094C	20.515	17.4
YMR232W	20.515	30.2
YOR354C	20.515	27.6
YOR059C	20.5117	31.2
YOR385W	20.5117	35
YDL176W	20.5067	36.6
YKL072W	20.5033	30
YLR183C	20.5033	23.2
YER063W	20.5	33.8
YHL032C	20.5	21.2
YLR390W-A	20.5	21.2
YML066C	20.5	32.4
YJL070C	20.4983	35.8
YFL040W	20.4975	19.6
YBR138C	20.495	25.6
YLR446W	20.495	24.2
YDL178W	20.4933	32.8
YDL182W	20.4933	24
YOR022C	20.4933	31.8
YPR023C	20.4867	26.8
YLR415C	20.4833	23.4
YNR069C	20.4825	36.2
YNR072W	20.48	20.2
YPR030W	20.48	19.4
YKR033C	20.475	20.4
YKL040C	20.4733	21
YDL094C	20.4725	22
YDR537C	20.47	29
YGR295C	20.4683	23.8
YOR072W	20.4683	31.2
YBR094W	20.4667	28.2
YDL144C	20.4667	20
YNL333W	20.4667	23.8
YOR023C	20.4667	24.8
YOR213C	20.4667	18.4
YKL146W	20.465	20
YPR095C	20.465	15.8
YGL156W	20.4633	17
YMR065W	20.4633	32.4
YGR117C	20.46	23
YJR146W	20.4583	25.4
YOL075C	20.4575	28.8
YDL079C	20.4567	24.2
YHR132W-A	20.455	25.6
YIR001C	20.455	25.8
YDR442W	20.4533	19.2
YPR199C	20.45	27.4
YBR285W	20.4417	27.6
YKL160W	20.4417	33.8
YFL056C	20.44	22.8
YHR202W	20.44	13
YLR038C	20.4367	19.4
YPR149W	20.435	25.8
YGR176W	20.4333	21.2
YNL087W	20.4317	25.8
YDR349C	20.43	30.6
YDL057W	20.425	25
YNL266W	20.425	24
YOL131W	20.42	29.8
YMR114C	20.4175	27.4
YOL104C	20.4175	33.6
YOR383C	20.4167	20
YHR067W	20.415	14.6
YHR049W	20.4133	23.8
YMR085W	20.4133	31.6
YLR018C	20.41	29
YLR241W	20.4083	29.6
YLR297W	20.4067	20.6
YOR298W	20.4067	29.4
YPL272C	20.405	27.6
YER137C	20.4033	22.4
YOR055W	20.4033	33
YCR100C	20.4	21.4
YDL050C	20.4	33.4
YHL013C	20.3983	21.2
YNL089C	20.3967	23.8
YNL095C	20.3967	28.2
YPR106W	20.3967	29.8
YBR001C	20.3933	29
YGR197C	20.3933	21.2
YER062C	20.3925	17.4
YHR109W	20.3925	22
YPL207W	20.3867	30.4
YJL182C	20.3833	24.2
YPL119C	20.3817	19
YBR292C	20.38	27.6
YLR093C	20.38	25.8
YKL107W	20.3775	18.8
YJL198W	20.3767	21.8
YHR153C	20.3733	17
YJL063C	20.3725	17.2
YJL043W	20.3717	23.6
YJR149W	20.3683	37.6
YNL327W	20.3675	27
YOR343C	20.3667	25.4
YNL204C	20.365	27.2
YER060W	20.36	23.4
YGL232W	20.36	28.2
YGR003W	20.36	24
YPR150W	20.355	29.2
YKL137W	20.3533	22.8
YNL285W	20.35	39.4
YDL049C	20.3475	24.8
YOR306C	20.3467	23
YGL152C	20.345	22.8
YHR181W	20.3433	21.4
YMR092C	20.3433	29.2
YLL052C	20.3375	34.4
YBR057C	20.3367	24.4
YCR089W	20.3367	32.2
YLL010C	20.335	21.6
YIR044C	20.3333	41.4
YDR210W	20.33	29.6
YHR195W	20.33	25.8
YOR087W	20.33	27.8
YDL135C	20.325	27
YKR036C	20.3233	27.4
YPL111W	20.3233	39.2
YPR191W	20.3233	15
YMR161W	20.32	26.2
YCR083W	20.3167	25
YFR025C	20.3167	33.2
YKR070W	20.3167	24.8
YLR286C	20.3167	21.2
YBR219C	20.315	39.8
YPR097W	20.315	21.6
YGR263C	20.3133	33.8
YNR042W	20.31	18.8
YKL128C	20.3075	21
YER163C	20.305	19.2
YDR192C	20.3033	31.2
YDR522C	20.3033	26.4
YIR029W	20.3033	26.6
YPR014C	20.3033	23.8
YGR276C	20.3	25
YPL163C	20.3	24.4
YPR046W	20.2983	22.6
YHR033W	20.2967	23.8
YIL145C	20.2967	22.6
YLR346C	20.295	15
YFR020W	20.2933	22.6
YER096W	20.29	31.6
YOR052C	20.29	32.2
YMR252C	20.2883	26.8
YMR184W	20.2833	22.2
YHR176W	20.275	22
YKL132C	20.275	20.6
YLR421C	20.2733	17.2
YJL083W	20.2725	24.6
YGL170C	20.27	18.6
YLR313C	20.27	16.4
YMR254C	20.27	32.2
YMR187C	20.2675	28.2
YEL056W	20.2667	23.2
YNR039C	20.2633	22.8
YDR029W	20.2625	23.6
YAR020C	20.26	19.4
YAR030C	20.26	22.8
YIL165C	20.26	25.6
YLR299W	20.26	21
YIL041W	20.2567	19.8
YNL210W	20.2567	19.4
YBR104W	20.255	31.2
YDR156W	20.255	16.6
YLL032C	20.2517	17.2
YOR006C	20.2517	26.4
YDL104C	20.25	34
YAL045C	20.2467	21.4
YDL034W	20.2467	28
YPR179C	20.2467	28.4
YBR216C	20.2433	26
YKL050C	20.2433	26
YFR011C	20.24	20.2
YKL136W	20.2383	17.4
YPR063C	20.2383	20.4
YML071C	20.2367	27.2
YOR226C	20.2367	19.8
YLR107W	20.235	34.2
YJR107W	20.2333	20.2
YGR124W	20.23	29
YHL034C	20.23	21.2
YJL207C	20.23	18.2
YOL046C	20.23	34.6
YIR020C	20.2283	23
YER152C	20.225	23.6
YLR290C	20.2233	30.2
YLL062C	20.2217	32
YFR014C	20.22	30.2
YMR326C	20.22	15.6
YKL220C	20.2175	22.8
YKL039W	20.2167	25.8
YPL201C	20.215	22.8
YMR279C	20.2133	28
YNL065W	20.2133	19.2
YIR017C	20.2125	26.2
YDR237W	20.2117	25.4
YGR202C	20.21	21.2
YLR236C	20.21	23.4
YOR010C	20.21	25.8
YBR067C	20.2083	25.8
YBR273C	20.2067	27.2
YDL200C	20.205	29.8
YGR017W	20.2	20.6
YKL131W	20.1975	24.4
YKL187C	20.1967	22
YHL022C	20.1933	21.2
YPL130W	20.1933	26
YPR096C	20.1933	9.8
YPL229W	20.1917	29.4
YKL157W	20.19	24.2
YJL147C	20.1883	18.8
YIL117C	20.1875	29.8
YDL121C	20.1867	37.8
YML116W	20.1867	35
YOL032W	20.1867	37.4
YOR079C	20.1867	19.2
YPL100W	20.1867	13.8
YJL053W	20.185	30.4
YLR300W	20.18	29.6
YLR394W	20.18	26.8
YCR010C	20.175	19.6
YPR198W	20.175	30.2
YDL190C	20.1717	26.2
YJL197W	20.17	22.8
YMR096W	20.17	27.6
YMR138W	20.17	27.4
YMR182C	20.1667	30.4
YMR306W	20.1667	30
YLR126C	20.1633	23.6
YNR009W	20.1633	27.4
YNL183C	20.1583	28
YLR225C	20.1567	19
YNL109W	20.1567	26.4
YDR022C	20.155	16.2
YLR404W	20.1533	14.8
YJL159W	20.15	20.6
YKR040C	20.15	30.6
YOR016C	20.15	26.6
YLL057C	20.1467	27
YJR050W	20.145	25.8
YKL096W-A	20.14	28.6
YJL206C	20.1375	20.8
YLR165C	20.1367	27.6
YOR092W	20.1367	25
YDR530C	20.135	24.4
YLR287C	20.1333	19.6
YDR058C	20.1283	27.6
YCR067C	20.1267	33.8
YER120W	20.1267	16.6
YJL134W	20.125	22.2
YJL106W	20.1233	21
YJL171C	20.1183	19.8
YKL133C	20.1133	26.4
YNL008C	20.11	35
YNL319W	20.11	34.6
YAL029C	20.1067	28.6
YLL054C	20.1067	29.6
YLR455W	20.105	36.2
YIL156W	20.1033	29
YJL218W	20.1033	16.4
YNR063W	20.1033	22.4
YER149C	20.1017	28.6
YNR032C-A	20.1017	23.6
YPL032C	20.1	24.2
YMR110C	20.0967	27.6
YPR138C	20.095	28
YJL016W	20.0917	27
YBR165W	20.09	34.8
YFL051C	20.09	21.6
YIL058W	20.09	29.6
YMR319C	20.0833	29.6
YOL047C	20.0833	25.4
YPL087W	20.0833	17
YPR170C	20.0833	27.6
YER033C	20.08	26.4
YHL031C	20.08	21.2
YNL041C	20.0733	28.8
YHR003C	20.0725	22.8
YML101C	20.0725	28.2
YDR445C	20.07	36.8
YKR012C	20.07	24
YLR266C	20.07	23.6
YLR034C	20.065	24.6
YBR300C	20.0633	21.8
YJL155C	20.0633	22.8
YJR133W	20.0625	36
YKL064W	20.0625	24.8
YJL051W	20.0617	21.8
YGR044C	20.06	14.8
YDL210W	20.0583	23.4
YNL294C	20.055	44.4
YDR262W	20.05	21.4
YLL061W	20.0483	34
YOR015W	20.0483	26.4
YBL106C	20.045	19
YNL286W	20.045	27.8
YPR003C	20.0433	26.2
YDR520C	20.04	19.6
YOR086C	20.04	22.6
YGL160W	20.0367	23.2
YMR191W	20.0367	22.2
YDL024C	20.0317	34.4
YLR123C	20.03	30.6
YPL265W	20.03	34
YEL060C	20.0267	31.4
YJL137C	20.0267	19.2
YMR099C	20.0267	23.2
YOL042W	20.025	31
YJL213W	20.0233	21.2
YCL002C	20.02	21.6
YJL201W	20.0167	27.4
YNL005C	20.015	24.2
YPL033C	20.015	20
YER101C	20.0133	23.8
YLR250W	20.0117	26
YBR129C	20.01	22.6
YDR273W	20.01	19.8
YJR135C	20.01	28
YKL168C	20.01	20.4
YKR077W	20.005	28.2
YKR096W	20.005	26.4
YNL035C	20.005	26.8
YOL036W	20.005	32.8
YPL192C	20.005	28.6
YDR136C	20.0033	16.4
YLR456W	20.0033	21.6
YER092W	19.9967	30.8
YML047C	19.9917	25.6
YJL003W	19.99	17
YOL006C	19.99	12.4
YKL167C	19.9867	16.4
YGL254W	19.98	21.4
YPL118W	19.975	29.8
YGL051W	19.9733	24
YDR032C	19.97	32.8
YKR058W	19.97	25.8
YBR171W	19.965	25.2
YPL039W	19.965	21
YKL217W	19.9625	26
YJL118W	19.96	24
YML088W	19.96	17.4
YLR420W	19.9567	20
YDR505C	19.955	22.4
YPR028W	19.9475	15.6
YJL210W	19.9467	16.2
YCR015C	19.94	15.2
YOR283W	19.9317	27.6
YBR016W	19.93	32.4
YER027C	19.9183	13.2
YER118C	19.9133	21.4
YBR184W	19.91	44.4
YGL241W	19.91	18.8
YGR204W	19.91	25.4
YPR171W	19.91	16.6
YGL121C	19.9067	26.8
YML076C	19.9067	26.2
YOR093C	19.905	24.2
YKL094W	19.9	23.8
YOL044W	19.9	28
YPL195W	19.8975	26.6
YJR106W	19.8933	20.4
YDL027C	19.89	36.2
YKR015C	19.8867	22.8
YNR066C	19.885	14
YPL166W	19.885	23.2
YER115C	19.8833	27.6
YBR137W	19.875	29.4
YDR536W	19.875	22.2
YNL292W	19.87	26.2
YFR039C	19.8667	32
YLR273C	19.8667	16.4
YMR170C	19.8667	31.6
YPL054W	19.8667	18.2
YPL253C	19.8667	32.8
YLR004C	19.865	24.2
YBR148W	19.8633	27.6
YBR296C	19.86	23.4
YJL211C	19.8575	20.2
YHR043C	19.8567	19.8
YIR023W	19.855	42
YOR344C	19.8533	35.2
YBR281C	19.85	27.8
YCR007C	19.85	24.2
YER140W	19.85	24.8
YOL055C	19.85	23.6
YPL219W	19.845	19.2
YNL279W	19.8433	28
YOR019W	19.84	30
YDR440W	19.835	27.4
YDR463W	19.835	22.2
YMR192W	19.835	25.6
YNL195C	19.8333	20.8
YDL236W	19.8317	29.6
YKL208W	19.8317	23.2
YJR054W	19.83	22.2
YMR244W	19.825	30.4
YDR395W	19.8233	29.6
YER007C-A	19.8225	27.2
YLR187W	19.82	21.8
YKL184W	19.8175	14.8
YMR199W	19.815	26.6
YHL046C	19.8133	21.2
YPL199C	19.81	30.6
YDR525W	19.8067	37.4
YMR084W	19.8067	25
YAL004W	19.8033	22.2
YCL039W	19.8033	23.6
YPL259C	19.8033	25.4
YKL025C	19.8017	21.4
YIL045W	19.8	19.2
YIL152W	19.8	22
YIL029C	19.795	23.6
YDR492W	19.7875	31.6
YKL202W	19.7825	21.8
YJL150W	19.78	17.8
YOR317W	19.78	21.2
YIL168W	19.7783	22.2
YLR219W	19.7767	24.2
YER166W	19.775	28.4
YDR424C	19.77	23.2
YER084W	19.77	16.6
YIL101C	19.77	28.4
YPL014W	19.77	17.6
YIR024C	19.7633	20.6
YPR066W	19.7633	22
YMR082C	19.76	22.4
YBR164C	19.7567	30.8
YDL051W	19.7567	25.4
YLR232W	19.755	22.8
YMR103C	19.755	28
YNL275W	19.755	25.6
YOR384W	19.755	27.4
YNL052W	19.7525	26
YIR039C	19.7517	26
YHR179W	19.75	18.2
YNL224C	19.75	20.4
YDL127W	19.7433	32.4
YLL063C	19.7433	21.8
YLR253W	19.74	18
YPR058W	19.74	18.2
YOR191W	19.7383	21.6
YOR349W	19.7383	21.2
YKR104W	19.735	22.4
YDL076C	19.73	22.6
YPL030W	19.73	13.4
YER049W	19.7283	10.8
YOR044W	19.7233	23.2
YER069W	19.72	23.4
YER087W	19.72	25.8
YHR115C	19.72	20.2
YKR078W	19.7167	24.6
YEL028W	19.71	21.6
YMR171C	19.7075	26.6
YDL189W	19.7067	38.2
YML041C	19.7067	12.6
YMR060C	19.7067	17.2
YOL057W	19.7067	43.6
YPR026W	19.7067	38.2
YPR197C	19.7067	23
YDL194W	19.705	18.6
YGR077C	19.705	19.6
YFL052W	19.7033	30.8
YIL160C	19.7033	29.8
YJL217W	19.7033	26.4
YLL019C	19.7033	18
YMR204C	19.7033	28.8
YIR021W	19.7	20.8
YIR027C	19.7	18.4
YNL045W	19.7	33.2
YOR049C	19.7	20.4
YDR222W	19.6967	25
YIL020C	19.695	25.6
YKL007W	19.6925	27.4
YPL037C	19.6917	22.8
YGR133W	19.6867	21.2
YJL093C	19.6867	20.4
YDR203W	19.68	32.8
YDR430C	19.68	21
YGR290W	19.68	26.6
YKL067W	19.6783	23
YPL116W	19.6783	28
YLR294C	19.6775	37.2
YJR127C	19.6767	15.6
YPR151C	19.6767	28
YHL037C	19.6733	21.2
YNL063W	19.6733	27.2
YJL181W	19.67	23
YFR022W	19.6625	32.2
YNL072W	19.6625	24.6
YNL074C	19.6617	33
YMR176W	19.6517	21.8
YLR151C	19.6467	19.4
YNL012W	19.6467	23
YOR008C	19.645	15.2
YHR121W	19.6433	24.4
YEL052W	19.64	24.4
YNL093W	19.64	31.8
YLR361C	19.6367	22.2
YNR008W	19.6333	25.6
YDR014W	19.63	31
YHR133C	19.6267	24.6
YBR050C	19.6225	36
YHR028C	19.62	22
YNL031C	19.62	25.6
YBR166C	19.6183	22.6
YGR250C	19.6183	25.4
YOR068C	19.615	30
YER085C	19.61	35.4
YFR013W	19.61	34.2
YKR076W	19.61	25.8
YLR443W	19.61	13
YNR064C	19.6083	18.2
YIL044C	19.6033	20
YPL267W	19.5967	21.2
YCL035C	19.595	14
YOL053W	19.5917	31
YNL115C	19.59	25.8
YBR161W	19.5867	30.8
YEL033W	19.585	23.8
YEL012W	19.5833	23.2
YKL188C	19.5833	23.2
YJL163C	19.58	23.4
YHR104W	19.5783	18.6
YMR074C	19.575	33.8
YPR155C	19.575	30
YCR087W	19.5733	22.8
YER059W	19.5733	31
YKL065C	19.5733	20.2
YIL096C	19.5717	16.2
YDR509W	19.5667	30
YPL183C	19.5633	24.2
YJR129C	19.56	22.8
YLR193C	19.5575	20.8
YIL015W	19.5567	20
YDL070W	19.5533	31.4
YPR140W	19.5525	21.8
YMR088C	19.55	30
YMR090W	19.5433	17.6
YDL018C	19.5417	31.8
YNR047W	19.535	38.2
YGL196W	19.5333	24
YNR060W	19.53	22.2
YBR232C	19.52	26.2
YJL193W	19.5183	19.4
YOR357C	19.515	34
YNL320W	19.51	37
YML095C	19.5033	22.2
YKL175W	19.5025	22.8
YIL009W	19.5	27.6
YDL033C	19.4967	34.8
YLR332W	19.4933	25.8
YAL020C	19.49	20
YNL159C	19.49	25
YER041W	19.4883	20.6
YPR029C	19.485	20
YCR027C	19.4667	21.2
YJL161W	19.465	11.8
YNL303W	19.4633	22.6
YPR073C	19.46	23.2
YLR445W	19.4575	13
YPR017C	19.4567	27.8
YKL063C	19.45	23.4
YNL323W	19.45	27
YPR052C	19.45	21.4
YLR135W	19.4467	19.6
YGR217W	19.4433	21.2
YKR053C	19.4425	27.6
YGL213C	19.4367	22
YBR222C	19.43	29.6
YNL281W	19.43	24.4
YNL338W	19.425	30.6
YDL009C	19.4175	26.2
YOL087C	19.4067	20.4
YIR028W	19.4	20.4
YIL107C	19.395	27.8
YPL273W	19.3925	23.2
YKL206C	19.39	23.8
YMR292W	19.39	29.4
YPR051W	19.3867	23.6
YMR037C	19.3833	30
YGL159W	19.38	20
YHL044W	19.38	21.2
YJL060W	19.3783	24
YDR220C	19.3633	23.6
YKR030W	19.3633	27.6
YBR274W	19.36	30.6
YLR114C	19.3575	35.2
YCR019W	19.3567	24.8
YPL095C	19.3567	41.6
YLR451W	19.3475	19.8
YAL015C	19.3467	27.2
YBR270C	19.3417	24.6
YPL103C	19.34	33.6
YLL056C	19.3367	44
YPL159C	19.335	29.6
YJL030W	19.33	28.6
YHR015W	19.3217	20.8
YBR084W	19.32	25.6
YDL022W	19.32	24.8
YDL059C	19.3167	23.4
YKR060W	19.3167	20.6
YDR514C	19.315	17
YMR311C	19.31	19.4
YHR152W	19.3033	24.2
YHR162W	19.3033	34
YBR144C	19.3017	32.8
YPL070W	19.3017	16.4
YJR004C	19.2925	24
YFL050C	19.29	26.8
YLR041W	19.275	31.8
YOL012C	19.275	19.2
YDL052C	19.2683	22.8
YJL082W	19.2667	17.6
YCR016W	19.255	23.2
YDL142C	19.2467	11
YPR083W	19.24	21.8
YNL100W	19.2383	23.4
YPL071C	19.2367	26.4
YPL261C	19.2367	26.2
YOL098C	19.2333	33.2
YIL086C	19.23	23.6
YJR014W	19.23	31.2
YAR002W	19.2267	19
YLR288C	19.2267	15.4
YBR139W	19.2233	27.8
YJL158C	19.22	24.2
YKL090W	19.22	18.6
YDR521W	19.2167	27.6
YOR007C	19.21	22.4
YIL137C	19.205	23.2
YNL218W	19.205	18
YPR071W	19.2017	20.8
YNR015W	19.19	31.6
YAL056W	19.1867	15.4
YDR209C	19.185	20.4
YLR199C	19.1833	26.8
YOL011W	19.18	26.8
YOL106W	19.1775	27.6
YHR137W	19.17	20
YBR162W-A	19.1583	34
YBR283C	19.1583	16.4
YML022W	19.1567	29.6
YKL008C	19.155	24.8
YIL135C	19.1533	32.8
YJL128C	19.1525	17.8
YOL119C	19.1467	31
YJR056C	19.135	23.2
YIL038C	19.13	25.4
YOR081C	19.13	44.6
YDR534C	19.1283	32
YKR031C	19.12	15.2
YGR033C	19.1167	11
YLR184W	19.11	32
YGL230C	19.105	26.8
YHR143W	19.095	15.4
YLR283W	19.0833	22.8
YOR024W	19.07	26.6
YCR017C	19.0667	25
YJL157C	19.0667	22
YEL072W	19.0617	16
YGR286C	19.06	25.4
YOL052C	19.0567	24.4
YOR368W	19.0567	24.2
YOR358W	19.0367	28.6
YJR144W	19.035	22
YBR277C	19.0333	25.6
YPL162C	19.0233	28
YPR062W	19.0067	26.2
YHR045W	19.005	22.6
YDL206W	19.0033	24.4
YFL028C	19	23
YMR069W	19	36.6
YPL171C	19	35.2
YPR079W	19	24.2
YPR167C	18.9983	27.4
YGR289C	18.9883	19.2
YKL037W	18.9867	22.2
YKR007W	18.98	26.2
YPL137C	18.975	26.6
YGR271W	18.9683	20
YMR123W	18.9567	21.8
YOR355W	18.9533	31.2
YIL065C	18.9483	25.4
YLL055W	18.9467	23
YER064C	18.9433	21.4
YPL226W	18.935	23.4
YOR195W	18.9233	22
YDR241W	18.92	23.8
YHR135C	18.915	23.4
YJR060W	18.91	21.8
YLR248W	18.8967	23
YOR154W	18.8967	25.6
YDL100C	18.895	22
YLR255C	18.8933	20.2
YPL021W	18.89	26.2
YCR068W	18.8783	25
YGR050C	18.865	24.4
YNL101W	18.8633	19.2
YPL084W	18.8633	27.8
YNL122C	18.855	30.4
YMR124W	18.8533	22
YPL212C	18.8483	24.4
YNL070W	18.835	29
YGR266W	18.8333	27.8
YMR154C	18.8317	14.6
YLR285W	18.83	22.6
YPR053C	18.83	20.2
YOR243C	18.8175	16.6
YNL154C	18.815	32
YKL118W	18.8	25.2
YPL168W	18.7767	28.4
YNL324W	18.7717	22.6
YPL185W	18.7675	27.6
YML128C	18.7633	33.8
YNL140C	18.76	23.8
YJL088W	18.7583	24
YBR072W	18.7433	37.6
YDR162C	18.74	31
YDL118W	18.7383	28.8
YNL283C	18.7383	20.8
YJR033C	18.7317	35.2
YDR214W	18.725	28.4
YPR050C	18.7167	35.2
YBR090C	18.71	27.2
YPL196W	18.7075	27.4
YFR007W	18.6975	25.6
YJR053W	18.6933	28
YAR002C-A	18.685	27.2
YNL054W	18.68	30.6
YNR010W	18.68	34.2
YER098W	18.6717	22.4
YOR058C	18.6717	31.6
YKL190W	18.67	22.8
YMR245W	18.6667	36.6
YGL114W	18.665	12.2
YPR200C	18.6425	36
YPR012W	18.61	28
YPL241C	18.605	11.4
YMR111C	18.5967	31.2
YJL101C	18.5833	41.6
YPR060C	18.5817	19.4
YMR080C	18.58	18.2
YPL072W	18.58	21.6
YNL206C	18.5733	30.2
YLR031W	18.56	21.2
YPL214C	18.56	25.8
YJL056C	18.555	35
YMR166C	18.5467	22
YGR038W	18.545	32.2
YKR061W	18.5417	15.4
YKL069W	18.54	20.6
YKR047W	18.54	23.2
YEL053C	18.535	25.6
YJL148W	18.5317	29.2
YKR080W	18.53	20.2
YLR269C	18.5283	31.6
YNL215W	18.515	19.2
YDR479C	18.4967	19
YOR053W	18.4833	24.8
YPL022W	18.48	22.4
YPL107W	18.48	37
YPL088W	18.4767	20
YLR238W	18.46	23.4
YBR162C	18.45	23.2
YKR018C	18.4467	26.4
YNL025C	18.4325	39.2
YMR119W	18.425	32
YJL071W	18.4225	27
YGR258C	18.415	18
YEL040W	18.405	30
YNL296W	18.4	25.2
YHR076W	18.3983	24
YEL018W	18.3775	26.2
YKR006C	18.3767	17.6
YPL260W	18.37	23.4
YGL148W	18.34	12
YIL132C	18.3367	18
YJL064W	18.32	28.8
YNL066W	18.3117	24.6
YKL074C	18.3	29.8
YML096W	18.2833	25.4
YDL225W	18.2717	10
YPL080C	18.2717	19
YNL051W	18.2633	38
YJR120W	18.25	19.2
YPL139C	18.25	19
YLR217W	18.245	22.8
YPL247C	18.225	23
YKL176C	18.2083	24.8
YHR077C	18.2	24
YPL269W	18.1867	23.8
YMR167W	18.185	26.8
YHR183W	18.1633	24.2
YGR187C	18.1483	21.2
YCR059C	18.1283	21.2
YER130C	18.125	19.2
YOR082C	18.1117	32.6
YLR401C	18.11	18
YLR182W	18.105	10.8
YGR184C	18.1	21.2
YPL136W	18.09	21.4
YMR299C	18.0867	20.4
YLR315W	18.0667	24.4
YNL211C	18.0617	20.8
YPR018W	18.06	16
YGR260W	18.055	24.8
YPL230W	18.0425	38.2
YLR040C	18.01	28
YPL066W	18.01	30.8
YER072W	17.9967	18
YPR131C	17.99	20
YDL192W	17.985	32.2
YEL038W	17.96	16.6
YMR274C	17.95	31.6
YBR298C	17.9233	23.2
YIL043C	17.9217	19.4
YPR075C	17.9125	29.4
YPR114W	17.91	25.4
YHL014C	17.9067	21.2
YLR189C	17.8867	24.6
YHR080C	17.8833	23.8
YPL114W	17.8825	33.2
YER019C-A	17.8683	26.2
YIL090W	17.8633	18.8
YPL121C	17.825	31
YNR057C	17.8175	21.8
YKL057C	17.8125	12.4
YIL116W	17.7875	19
YCR033W	17.7833	20.8
YOR062C	17.75	26.4
YAR014C	17.735	26.8
YPR070W	17.7267	23
YBR168W	17.725	26.6
YLR427W	17.71	23.8
YBR278W	17.685	19
YBR131W	17.65	18.4
YEL062W	17.6333	13.2
YOR359W	17.585	32.4
YLL043W	17.57	25
YJL120W	17.56	23.2
YMR178W	17.5433	33
YKL191W	17.5233	17
YLR425W	17.5083	17.6
YNL167C	17.5	19.8
YOL138C	17.5	17.8
YLR172C	17.4967	21.4
YDR386W	17.49	23
YDR193W	17.4483	37.2
YJR097W	17.4417	24
YHR140W	17.4083	18.2
YLL007C	17.3867	18.8
YLR260W	17.365	20.8
YHL005C	17.355	25.4
YML090W	17.3233	20.6
YAL026C	17.32	22.2
YPL184C	17.2925	20.6
YOR030W	17.2867	25.6
YLR292C	17.285	27.8
YJR049C	17.255	22.6
YMR048W	17.23	19.2
YPL174C	17.1933	16
YLR237W	17.14	19
YDL072C	17.1233	28
YBR062C	17.115	33.2
YAR018C	17.11	24.4
YDR469W	17.11	22.6
YHR150W	17.085	28.4
YHR081W	17.0667	24.4
YNL180C	17.06	19.4
YER057C	17.045	29
YGR155W	17	14.4
YOL107W	17	16.2
YJR070C	16.9967	24.6
YML113W	16.9667	19.8
YNL082W	16.965	22.6
YPL091W	16.95	24
YER139C	16.94	22
YPL147W	16.935	34.6
YLR015W	16.93	20.6
YPL002C	16.9233	28.4
YKL185W	16.9217	17.8
YOR275C	16.9125	16.6
YOL110W	16.895	20.4
YIL097W	16.855	23.6
YLR027C	16.85	23.6
YJL179W	16.82	28
YLL038C	16.795	26.6
YLR021W	16.7667	31.6
YPL225W	16.74	27.4
YPR189W	16.7167	32.8
YOL091W	16.7125	17.2
YCR020C-A	16.66	26.2
YHL030W	16.6117	18.2
YPL086C	16.6	27.8
YHR111W	16.5775	20
YKL110C	16.5667	27.8
YMR264W	16.5633	30.2
YBR098W	16.5417	23
YGL162W	16.5275	29.6
YIR033W	16.5117	22.4
YIL103W	16.4925	31
YNL233W	16.4867	20
YGR151C	16.4767	21.2
YMR063W	16.4767	22.2
YOL090W	16.465	22.6
YPR020W	16.4125	23.8
[truncated: 90 more rows]

## Sheet: 2ab
Feature	A110_longlive	A110_shortlive	DCV184_longlive	DCV184_shortlive	DCV178_longlive	DCV178_shortlive	D204longlive	D204shortlive	C125_longlive	C125_shortlive	C11-1_longlive	C11-1_shortlive
YKL116C	0.0239521	0.42299	0.312795	0.00675676	0.0838323	906.568	0.0294118	1.06806	0.406388	0.00377358	0.176471	936.568
YBL060W	0.0515464	0.394899	0.311935	0.00743494	0.103093	900.408	0.0254237	0.507385	0.329887	0.00278552	0.101695	912.939
YGL118C	0.0625	0.440873	0.332771	0.00763359	0.125	857.156	0.0245399	0.47331	0.294473	0.00250627	0.0429448	910.293
YOR112W	0.0238095	0.695853	0.378721	0	0.0952381	912.073	0.0306122	0.780407	0.423357	0.00772201	0.0714286	919.091
YAL011W	0.0416667	0.329519	0.251011	0	0.0729167	869.2	0.0418848	0.538528	0.390589	0.00244499	0.0837696	942.99
YDR142C	0.0273973	0.371179	0.278409	0.00291545	0.0958904	936.582	0.0416667	0.549232	0.358867	0.00358423	0.0833333	902.797
YOR363C	0.0375	0.299991	0.244626	0.0164609	0.075	850.487	0.0515464	0.434133	0.321778	0.00727273	0.134021	845.908
YPR040W	0.030303	0.386203	0.302821	0.00732601	0.0454545	844.298	0.0754717	0.264004	0.276575	0.0175439	0.0660377	931.246
YBR034C	0.0689655	0.580262	0.323338	0.168712	0.0948276	909	0.0119048	0.758386	0.451801	0.00344828	0.0238095	870.04
YNL177C	0.0784314	0.586107	0.364926	0	0.0588235	958.474	0.00952381	0.600316	0.398698	0.00283286	0.0952381	923.589
YJR108W	0.034188	0.652975	0.335253	0	0.034188	952	0.038961	0.173132	0.223222	0.00719424	0.012987	977.94
YBL008W	0.0873016	0.647546	0.366044	0.00324675	0.0952381	857.962	0.0405405	0.435293	0.282005	0.0104439	0.0675676	916.597
YJR008W	0.0518519	0.732084	0.381525	0.0027027	0.0962963	942.848	0.047619	0.569922	0.356983	0.00867052	0.0761905	915.082
YOR189W	0.0373832	0.60538	0.348286	0.00684932	0.0747664	898.108	0.02	0.431911	0.318323	0	0.07	899.952
YOR247W	0.0416667	0.54135	0.326474	0.0140845	0.0333333	884.843	0.0353982	0.290722	0.27328	0	0.0265487	949.716
YAL019W	0.0884354	0.649534	0.393309	0.00226757	0.122449	920.615	0.0495868	0.706451	0.448571	0.00712589	0.0909091	892.845
YGL228W	0.0526316	0.55136	0.323576	0.00259067	0.0855263	920.169	0.0479452	0.661585	0.333649	0	0.0547945	878.35
YDL240W	0.0258621	0.724241	0.394691	0.00606061	0.112069	838.894	0.0151515	0.836972	0.449287	0	0.257576	906.722
YLR206W	0.0190476	0.340057	0.256344	0.0236686	0.047619	827.034	0.0125523	0.541719	0.364171	0.00773994	0.0920502	918.676
YIL023C	0.0550459	0.734276	0.447057	0	0.0733945	856.101	0	0.403762	0.361671	0.00223714	0.078125	959.045
YLR110C	0.0571429	0.458525	0.422572	0.019084	0.0428571	917.373	0.0210526	0.688597	0.34469	0.00346021	0.0631579	1022.23
YCR088W	0	0.539063	0.34653	0	0.126316	849.478	0.0512821	0.538429	0.331406	0	0.025641	835.6
YDL099W	0.0519481	0.947244	0.41801	0.00274725	0.0844156	938.667	0.0543478	0.46755	0.322452	0.00461894	0.0923913	893.95
YLR049C	0.0421687	0.798192	0.384613	0.037296	0.0481928	869.103	0.0117647	0.652192	0.311109	0.0179856	0.129412	820.118
YDR333C	0.0280374	0.607981	0.355268	0	0.0841121	893.225	0.0777778	0.274377	0.200354	0	0.0666667	864.095
YNL069C	0.0549451	0.316643	0.270912	0.00903614	0.0549451	907.732	0.0487805	0.734522	0.420955	0.324561	0.109756	838.256
YKR021W	0.0545455	0.598697	0.395888	0	0.0727273	866.2	0.0447761	0.438615	0.312359	0.00396825	0.134328	938.661
YLR119W	0.0392157	0.210858	0.199046	0	0.0490196	804.576	0	0.469278	0.332681	0	0.0791367	943.343
YMR017W	0.0111111	0.171273	0.156961	0.00377358	0.0444444	954.833	0.0486111	0.53238	0.322398	0.0132979	0.0694444	934.171
YCR090C	0.0291262	0.660341	0.35153	0.00675676	0.0970874	938.231	0.0656934	0.554082	0.382058	0.002849	0.116788	881.488
YJR009C	0.0522388	0.734647	0.430038	0.00295858	0.119403	964.491	0	0.549578	0.389812	0.00995025	0.1	893.98
YML018C	0.0128205	0.524553	0.286337	0.0188679	0.0512821	883.492	0.0608696	0.455674	0.286141	0.00236407	0.0956522	885.133
YNL264C	0.0194175	0.703401	0.356822	0.011811	0.0873786	876.744	0.0429448	0.248651	0.203671	0	0.0368098	930.976
YOR231W	0.0672269	0.482192	0.295996	0.010661	0.0756303	897.935	0.0381679	0.525055	0.340128	0	0.0534351	786.868
YBL081W	0.0173913	0.195982	0.154433	0.0031746	0.026087	902.892	0.0495868	0.262348	0.172158	0.065445	0.0578512	828.949
YCR001W	0.0384615	0.809014	0.446434	0.00288184	0.0538462	728.098	0.047619	0.765364	0.465979	0	0.2	981.222
YGL227W	0.1	0.518573	0.340591	0	0.153846	971.282	0.0324675	0.570159	0.369114	0.00813008	0.194805	844.043
YLR257W	0.0541667	0.435755	0.312407	0.00468019	0.0958333	988.823	0.0291971	0.49692	0.334998	0	0.0218978	734.909
YHL040C	0.0363636	0.593189	0.398679	0	0.0545455	813.265	0.0776699	0.784937	0.469601	0	0.145631	945.836
YCR095C	0.0484848	0.621589	0.32719	0.034188	0.109091	821.514	0.0222222	0.342178	0.254953	0	0.0333333	926.186
YIL149C	0.037037	0.533851	0.302143	0.00310559	0.0864198	943.622	0	0.352098	0.258638	0.00550964	0.0606061	891.318
YER074W	0.0840336	0.611182	0.321721	0.0117647	0.0252101	801.837	0.0280374	0.483695	0.344518	0	0.121495	921.691
YDL187C	0.0277778	0.693049	0.41839	0	0.0972222	876.255	0.0574713	0.735387	0.400516	0.0177936	0.137931	841.137
YBR073W	0.0136986	0.576318	0.300832	0.0026738	0.0410959	963.013	0.046729	0.347142	0.296254	0.0204082	0.00934579	981.228
YLR125W	0.0571429	0.421209	0.346692	0	0.0761905	881.273	0	0.623502	0.311303	0	0.10989	858.082
YGR021W	0.09375	0.623757	0.431843	0.00581395	0.132812	986.438	0.0397727	0.841526	0.36085	0.0347222	0.102273	941.915
YGR161C	0.0634921	0.599515	0.432448	0	0.103175	852.081	0.0769231	0.118244	0.120872	0.00946372	0.043956	1023.84
YGL220W	0.00877193	0.308157	0.249183	0.00808625	0.0877193	884.787	0.0430108	0.49324	0.402271	0.0163551	0.241935	862.926
YGR189C	0.0148148	0.455241	0.329239	0.00692841	0.111111	917.638	0.00862069	0.413745	0.305062	0	0.0431034	912.482
YIL002C	0.0310078	0.734543	0.450147	0	0.0852713	848.341	0.0223048	0.307795	0.257949	0.00570342	0.171004	922.574
YGR004W	0.0526316	0.557979	0.314384	0.0141643	0.0451128	821.604	0.0165289	0.549052	0.403957	0.0027027	0.132231	826.893
YPL258C	0.0952381	0.493502	0.374556	0.00303951	0.142857	922.212	0.0645161	0.678103	0.383784	0.00945626	0.0516129	1017.24
YOR350C	0.015873	0.32862	0.229028	0.0131579	0.0793651	936.899	0.037037	0.529245	0.386726	0.00689655	0.194444	853.967
YDR070C	0.0512821	0.53193	0.328195	0.00862069	0.111111	889.976	0.0412371	0.421736	0.298062	0.00727273	0.0103093	871.548
YPR132W	0.0378788	0.685366	0.342964	0	0.0984848	829.231	0.0434783	0.449043	0.248231	0	0.0434783	871
YGL236C	0.0444444	0.758804	0.340318	0.0152091	0.1	923.415	0.0416667	0.546855	0.353408	0.0185185	0.0833333	993.976
YAL058W	0.0634921	0.610998	0.404633	0.00292398	0.0634921	842.19	0.0135135	0.54986	0.365488	0.0169492	0.0540541	889.167
YDL169C	0.0806452	0.321425	0.289028	0	0.112903	832.133	0	0.330742	0.361128	0.0266667	0.0873016	895.977
YIL032C	0.0878378	0.538407	0.362047	0.00436681	0.0675676	792.898	0.0543478	0.835636	0.377801	0.0230415	0.195652	725.35
YNL021W	0.0645161	0.671427	0.411311	0.00234742	0.116129	852.452	0.0330579	0.260925	0.247843	0	0.0165289	913.954
YOR233W	0.00961538	0.388082	0.270275	0.00278552	0.0384615	888.47	0.101266	0.418835	0.319464	0.00760456	0.101266	909
YIL133C	0.0210526	0.742999	0.394599	0	0.0842105	901.734	0.0305344	0.552667	0.367028	0.00566572	0.0610687	855.34
YLR047C	0.0202703	0.402973	0.273862	0.0288809	0.0540541	868.214	0.0535714	0.705075	0.434727	0.012945	0.116071	949.816
YHL019C	0.0583333	0.526828	0.30947	0.00348432	0.1	800.5	0.0444444	0.595364	0.343914	0.00288184	0.0814815	921.185
YDL086W	0.0583658	0.486622	0.35936	0.00132802	0.0856031	988.635	0.0808081	0.640687	0.410814	0.00469484	0.121212	796.114
YBL082C	0.0190476	0.345703	0.241651	0	0.0190476	840.052	0.0792079	0.620002	0.353767	0.0856423	0.158416	967.55
YDR151C	0.0454545	0.811589	0.398565	0	0.118182	886.72	0.0277778	0.411928	0.268163	0	0.0555556	972.14
YLL013C	0.0137931	0.472751	0.376104	0	0.0758621	950.529	0.0758621	0.176202	0.150052	0.0243243	0.0551724	861
YGR153W	0.0588235	0.763352	0.417217	0	0.0686275	890.052	0.00869565	0.57175	0.414672	0	0.0956522	924.796
YNL155W	0.0752688	0.626049	0.347587	0.00398406	0.0860215	986.343	0.0138889	0.261337	0.195381	0.00293255	0.0277778	942.932
YGL041C	0.0454545	0.312066	0.242618	0.0134409	0.0363636	880.125	0.101604	0.523282	0.320878	0.0112108	0.139037	871.547
YJR030C	0.0243902	0.681235	0.331859	0.003367	0.0487805	873.558	0.0481283	0.649972	0.309649	0.00231481	0.0962567	957.242
YOR142W	0.0487805	0.727521	0.422799	0.00230415	0.152439	855.069	0.033557	0.784264	0.372045	0.135802	0.248322	991.416
YJL139C	0.0232558	0.503095	0.317173	0.00251889	0.0697674	846.61	0.0208333	0.513972	0.370449	0.0165289	0.111111	808.684
YAL024C	0.038835	0.483979	0.319846	0	0.0582524	884.014	0.0748299	0.386684	0.26205	0.00626959	0.244898	970.158
YLR084C	0.0222222	0.870194	0.40594	0	0.1	807.354	0.0208333	0.411231	0.284115	0.00779221	0.104167	873.101
YGL094C	0.0176991	0.635587	0.349871	0.00387597	0.123894	952.615	0.015748	0.589244	0.363206	0.00874636	0.125984	931.132
YOL015W	0.0365854	0.503022	0.345013	0.00358423	0.0853659	899.759	0.03	0.97974	0.477508	0.00332226	0.14	791.595
YKL164C	0.035533	0.805769	0.414665	0.00581395	0.0964467	939.24	0.056	0.433029	0.317847	0	0.056	994.812
YOL079W	0.0416667	0.3797	0.265318	0.00359712	0.0520833	871.875	0.0210526	0.546678	0.342083	0.00746269	0.115789	847.474
YHL016C	0.0333333	0.742364	0.348514	0	0.111111	939.054	0.0173913	0.362239	0.272312	0.00326797	0.0608696	816.585
YOR216C	0.0675676	0.327485	0.261522	0.00452489	0.108108	761.767	0.0331126	0.661132	0.376121	0	0.0662252	822.831
YKR084C	0.0681818	0.77254	0.399543	0.0115607	0.107955	942.159	0.0923077	0.415585	0.305446	0.0319149	0.230769	1035.02
YGR109C	0.00900901	0.734262	0.364269	0.00393701	0.126126	975.429	0.00900901	0.59734	0.367942	0.00291545	0.144144	852.662
YLR407W	0.015873	0.133881	0.112976	0.00327869	0.0555556	1050.56	0.0361446	0.321941	0.278955	0	0.060241	707.075
YOR139C	0.0515464	0.814192	0.416958	0.00729927	0.0618557	882.849	0.0346821	0.763587	0.430918	0.10118	0.0693642	877.871
YGR110W	0.0515464	0.349509	0.330312	0	0.103093	1019.71	0.0597015	0.468659	0.310372	0.00740741	0.246269	841.045
YLR402W	0.0582524	0.695631	0.323105	0	0.0679612	925.379	0.0327869	0.578734	0.328166	0.00307692	0.0983607	815.67
YDL133C-A	0.010989	0.545066	0.376439	0.0260586	0.0659341	858.242	0.00763359	0.575854	0.392073	0	0.0992366	906.654
YER056C-A	0.0267857	0.29773	0.262153	0.00983607	0.0446429	863.708	0.0373832	0.175382	0.265307	0.00949367	0.0841121	843.667
YKL001C	0.029703	0.852285	0.359239	0.00292398	0.049505	868.188	0.0378788	0.589292	0.361142	0.0027248	0.0227273	974.656
YEL005C	0.0288462	0.322721	0.308522	0	0.0673077	935.091	0.0169492	0.411627	0.32649	0.0113636	0.0762712	911.607
YER061C	0.0588235	0.724017	0.381528	0	0.125	936.849	0	0.488787	0.261268	0.0102041	0.0340909	768.746
YHL029C	0.0463576	0.502559	0.306449	0.0114358	0.0927152	925.423	0.00757576	0.535499	0.262488	0.00471698	0.340909	974.414
YOL061W	0.0140845	0.695711	0.345997	0.0161725	0.0704225	836.012	0.0162602	0.345529	0.254184	0.00940439	0.186992	892.064
YMR155W	0.132812	0.443323	0.288425	0	0.046875	734.29	0.0384615	0.751718	0.38335	0.00401606	0.141026	968.429
YGL147C	0.056	0.632149	0.329284	0	0.032	889.753	0.0519481	0.512552	0.329036	0.00292398	0.0909091	843.205
YGL032C	0.0434783	0.816777	0.433815	0	0.0797101	949.061	0.0384615	0.302751	0.259189	0.022409	0.102564	872.929
YDR089W	0.0551181	0.62968	0.294541	0.00619195	0.110236	812.603	0.0277778	0.644257	0.347973	0.011655	0.1	943.36
YOR352W	0.00657895	0.659963	0.381314	0.0103896	0.105263	834.317	0.0228571	0.692574	0.356618	0.00257069	0.131429	805.685
YMR004W	0.0141509	0.604841	0.371246	0	0.0660377	848.583	0.0537634	0.236884	0.255744	0.00732601	0.129032	866.658
YDR391C	0.0818182	0.716146	0.405343	0	0.0818182	854.056	0.0642202	0.695074	0.443379	0.00316456	0.0825688	1202.47
YER091C	0.0409836	0.614222	0.359046	0.00340136	0.0409836	936.467	0.0364964	0.483669	0.333665	0.0026455	0.138686	945.511
YCR037C	0.0229885	0.427753	0.348344	0.00393701	0.0344828	911.153	0.0537634	0.500664	0.290402	0	0.0645161	843.6
YER004W	0.0727273	0.46036	0.346776	0.00334448	0.0636364	899.345	0.010989	0.502444	0.31272	0.0660377	0.0659341	829.058
YOR085W	0.021978	0.680856	0.373499	0.003367	0.010989	1037.94	0.0164609	0.454564	0.308809	0.0201835	0.0329218	909.532
YDR457W	0.0380952	0.693212	0.411001	0.00261097	0.0857143	913.493	0.0666667	0.422627	0.309692	0	0.209524	878.859
YOL070C	0.0117647	0.506226	0.312004	0.00862069	0.117647	859.979	0.0175439	0.164652	0.100595	0.00682594	0.122807	911.805
YNL032W	0.0138889	0.308107	0.233907	0.0026455	0.0833333	808.714	0.0103093	0.483319	0.321998	0	0.0721649	948.081
YDL082W	0.0240964	0.961416	0.513489	0.00970874	0.060241	901.132	0.0373832	0.700445	0.374763	0	0.130841	935.413
YDR153C	0.0535714	0.802917	0.411867	0	0.0714286	806.889	0.037037	0.388361	0.348578	0.00301205	0.00925926	977.562
YEL031W	0.0326797	0.38251	0.338038	0.00683371	0.0457516	918.675	0.00990099	0.454824	0.312087	0.011811	0.029703	886.232
YNL099C	0.0106383	0.612338	0.283246	0	0.0319149	990.486	0.0298507	0.600548	0.3312	0.0163934	0.0746269	968.492
YIL130W	0.0480769	0.575181	0.352218	0.00326797	0.144231	954.385	0.0461538	0.791612	0.277907	0.00985222	0.138462	1022.05
YLR083C	0	0.477399	0.32859	0	0.0461538	928.75	0.0222222	0.289339	0.379239	0.00664452	0.0888889	847.149
YMR038C	0.0143885	0.585028	0.391408	0.0144404	0.18705	853.494	0.0144928	0.418626	0.341478	0.0119048	0.101449	986.616
YMR207C	0.0704225	0.663497	0.431152	0	0.119718	918.077	0.0537634	0.846616	0.43645	0.00369004	0.107527	925.7
YJL077C	0.0504202	0.6066	0.373185	0.00310559	0.0588235	958.982	0.0534351	0.731554	0.40323	0.00275482	0.0839695	1104.87
YOL084W	0.0212766	0.413616	0.314523	0.00337838	0.0531915	929.651	0.0222222	0.826173	0.45453	0	0.0888889	831.425
YDR402C	0.0431655	0.403096	0.253861	0	0.0647482	915.324	0.0485437	0.388223	0.232817	0	0.0291262	944.198
YNR029C	0.0619469	0.366269	0.278372	0	0.0619469	947.122	0.0194805	0.81244	0.41585	0.00518135	0.0909091	969.392
YPR121W	0.0641026	0.37506	0.286683	0.0190476	0.0128205	885.736	0.0268199	0.380444	0.262161	0.00302115	0.0727969	859.057
YBR030W	0.0727273	0.73971	0.377697	0	0.163636	883.118	0.0220588	0.148507	0.130967	0.00259067	0.0514706	911.793
YDR067C	0.0106383	0.516779	0.306566	0.00362319	0	917.567	0.0471698	0.588745	0.330166	0.0075188	0.198113	904.16
YDR152W	0.0661765	0.642634	0.442916	0.00775194	0.0588235	863.904	0.0617284	0.318047	0.270221	0	0.0864198	863.025
YOR208W	0.0344828	0.775385	0.371106	0.0027933	0.062069	875.786	0.0396825	0.330692	0.26502	0.00320513	0.0634921	913.397
YDR501W	0.102564	0.477618	0.317044	0.0551724	0.119658	870.103	0.00934579	0.572554	0.381347	0.00680272	0.046729	1023.36
YDR295C	0.0982143	0.575244	0.336777	0.00766284	0.107143	896.667	0.025	0.29834	0.25304	0.00330033	0.1375	1102.28
YPL249C	0.0533333	0.473705	0.300743	0	0.06	943.5	0.0615385	0.592582	0.427775	0.0022779	0.123077	903.41
YLL020C	0.0740741	0.253583	0.238974	0	0.0814815	1016.53	0.0163934	0.431914	0.283463	0.0105708	0.106557	798
YOL049W	0.0254237	0.640386	0.35307	0.090301	0.0677966	986.689	0.0625	0.612415	0.3228	0.073955	0.258929	977.237
YOR264W	0.128655	0.755781	0.398891	0.0075	0.169591	1098.82	0.0496894	0.92134	0.413427	0.00719424	0.0931677	836.759
YOR193W	0.0606061	0.565066	0.368478	0	0.0909091	895.816	0.025974	0.609534	0.328987	0.0135747	0.0519481	940.667
YCL001W	0.0136986	0.643509	0.369493	0.0307018	0	909.263	0.0104167	0.607894	0.397143	0.0230769	0.0416667	999.416
YOR267C	0.00990099	0.544326	0.422047	0	0.108911	1020.02	0.0280374	0.787272	0.378879	0.0159236	0.11215	967.369
YGR028W	0.0583333	0.709591	0.364646	0.0028169	0.075	930.94	0.0945946	0.460772	0.301849	0.003003	0.0810811	1416.84
YKL027W	0.0210526	0.496659	0.325157	0.0404412	0.0631579	893.182	0.019802	0.298033	0.195563	0	0.0693069	868.667
YNL078W	0.037037	0.717044	0.402762	0	0.0444444	806.366	0.0201342	0.801487	0.354881	0.00260417	0.100671	816.023
YOR042W	0.0137931	0.445673	0.335294	0.00531915	0.0344828	1034.85	0.0111111	0.509246	0.331601	0.00438596	0.355556	910.848
YER188W	0.0173913	0.711257	0.385512	0.00363636	0.104348	908.857	0.00990099	0.440641	0.315378	0	0.029703	949.235
YDR372C	0.0559441	0.715227	0.433683	0.00280899	0.034965	922.809	0.0429448	0.700086	0.38138	0.00680272	0.110429	964.412
YOR105W	0.0298507	0.633511	0.344461	0	0.0820896	892.13	0.0869565	0.349286	0.287288	0.00895522	0.0434783	803.053
YER005W	0.0465116	0.800174	0.39342	0	0.0581395	960.245	0.0168067	0.559733	0.318159	0	0.159664	891.534
YHR073W	0.0613208	0.821946	0.40391	0.0121212	0.0754717	869.2	0.0504202	0.57402	0.348044	0.01	0.10084	868.409
YER158C	0	0.50228	0.337194	0.00350877	0.0245902	955.209	0.0517241	0.507884	0.340502	0.00346021	0.0603448	1491.4
YER161C	0.0384615	0.598794	0.378215	0	0.0692308	974.209	0.0280374	0.877932	0.396834	0.00371747	0.130841	881.839
YPL206C	0.0353982	0.690776	0.379818	0.0553936	0.123894	927.04	0.0371353	0.493644	0.319166	0.00904393	0.172414	858.523
YNL187W	0.0185185	0.325992	0.240246	0	0.111111	997.449	0.0306122	0.765766	0.426598	0	0.0714286	933.055
YGL006W	0.0631579	0.647515	0.394914	0.003367	0.0947368	957.628	0.0810811	0.624286	0.355436	0.0147059	0.0540541	889.235
YHR006W	0.0307692	0.436226	0.2729	0.0495356	0.0846154	854.767	0.0721649	0.608227	0.222621	0	0.0721649	977.878
YDL157C	0.0241935	0.598431	0.372865	0.0123077	0.0967742	820.871	0.0609756	0.261562	0.21583	0.0505618	0.170732	966
YHR125W	0.0510204	0.495634	0.288608	0	0.0510204	843.269	0.0324675	0.757911	0.45319	0.00422833	0.0519481	971.615
YNL193W	0.0151515	0.273025	0.22184	0	0.0833333	903.103	0.0458716	0.583496	0.384033	0	0.100917	638
YOR299W	0.0387597	0.577791	0.421309	0.00755668	0.108527	867.75	0.0526316	0.608489	0.420764	0.0153374	0.0842105	826.301
YLR108C	0.0550459	0.644953	0.320838	0.00943396	0.0275229	865.644	0.0776699	0.607995	0.371585	0.0410095	0.106796	875.184
YOL002C	0.0673077	0.774276	0.370696	0.0115385	0.0769231	876.592	0.0147059	0.404446	0.283092	0.00611621	0.0808824	860.119
YOR067C	0.0169492	0.555622	0.378856	0	0.0677966	995.98	0.0338983	0.393743	0.384817	0.0174672	0.0169492	992.267
YLR024C	0.0584416	0.564213	0.387518	0.01002	0.168831	889.38	0.0729167	0.64545	0.438361	0.003861	0.0833333	910.583
YHR057C	0.0258621	0.551063	0.364591	0.00696864	0.0775862	921.836	0.021978	0.451756	0.301516	0.00446429	0.175824	1064.69
YGL194C	0.0454545	0.685405	0.386197	0	0.0984848	927.596	0.141304	0.452176	0.247311	0.0193798	0.25	834.051
YMR073C	0.0119048	0.279179	0.326375	0.0516605	0.107143	905.934	0.0645161	0.753699	0.412785	0.00331126	0.0806452	958.55
YML070W	0.0380952	0.752567	0.355659	0.0166667	0.0952381	996.641	0.025974	0.172172	0.139552	0.00777202	0.025974	907.736
YOL035C	0.0390625	0.556744	0.37559	0	0.132812	923.727	0.0322581	0.495315	0.34103	0.0150376	0.16129	995.179
YGL229C	0.0826446	0.628843	0.366813	0	0.0826446	886.382	0.034965	0.806408	0.450716	0	0.0979021	947.575
YJL160C	0.0833333	0.600824	0.375921	0.00304878	0.0740741	771.653	0.0131579	0.403814	0.283518	0.00465116	0.0394737	893.345
YLR221C	0.0481928	0.736901	0.398304	0	0.13253	918.655	0.0381679	0.692746	0.381053	0	0.0916031	881.026
YMR011W	0.0192308	0.496225	0.354561	0.00340136	0.0673077	847.295	0.0458716	0.554891	0.278032	0.0047619	0.0733945	957.714
YDR310C	0	0.698169	0.349233	0.00974026	0.0173913	910.983	0.0337079	0.38231	0.312681	0.0037594	0.134831	863.634
YNL334C	0.035461	0.740847	0.397522	0	0.070922	927.203	0.0340909	0.883506	0.421659	0	0.136364	795.978
YGL140C	0.023622	0.369512	0.304328	0	0.0708661	964.373	0.021978	0.307811	0.284274	0	0.0879121	839.762
YOR234C	0.0608696	0.69155	0.396222	0	0.026087	974.855	0.00934579	0.70019	0.40196	0.0104895	0.0934579	954.018
YGL071W	0.0619469	0.819801	0.471091	0.00784314	0.0442478	898.299	0.0131579	0.489562	0.366559	0.0238095	0.0526316	939.78
YDR456W	0.00862069	0.765023	0.37263	0.00598802	0.0862069	856.419	0.0697674	0.322098	0.22778	0	0.0232558	992.311
YGR162W	0.0776699	0.672085	0.380533	0.00318471	0.116505	927.889	0.0515464	0.877593	0.468252	0.00353357	0.0824742	952.24
YDL227C	0.045977	0.795162	0.517772	0	0.137931	898.413	0.0421053	0.387318	0.298368	0.0182927	0.0421053	973.021
YGL054C	0	0.602242	0.399741	0.00643087	0.0291262	941.325	0.010989	0.677498	0.351592	0.0253165	0.0659341	865.457
YJR154W	0.0406504	0.82346	0.39867	0.00501253	0.0894309	861.277	0.0123457	0.483438	0.274192	0.0150376	0.0740741	900.226
YDL155W	0.0310078	0.400762	0.348923	0.00578035	0.170543	954.959	0	0.14126	0.136907	0.00666667	0.0113636	1039.85
YGL082W	0.0280374	0.509223	0.298842	0	0.0654206	880.178	0.0833333	0.724676	0.415878	0	0.0520833	942.952
YOL071W	0.0111111	0.836361	0.466553	0	0.111111	922.115	0.021978	0.807977	0.406351	0.00219298	0.0989011	886.061
YHL002W	0.0204918	0.700837	0.402471	0.0150479	0.147541	859.394	0.0347222	0.751384	0.422782	0.0121951	0.0208333	942.312
YJR082C	0.0769231	0.224639	0.183276	0.012987	0.128205	836.281	0.031746	0.636042	0.400551	0.00280899	0.0952381	987.353
YMR238W	0.0113636	0.625553	0.331656	0.0117188	0.0227273	829.656	0.111111	0.678056	0.429919	0.0125313	0.0138889	880.797
YNR030W	0.0598291	0.530208	0.371306	0	0.119658	828.795	0.0275229	0.405401	0.257928	0.00996678	0.0733945	899.747
YKR094C	0.025641	0.712282	0.322207	0.00873362	0.0384615	844.14	0.0697674	0.274539	0.22731	0.00347222	0.0465116	978.613
YLR096W	0.0428571	0.766209	0.396936	0.0191781	0.0714286	889.037	0.030303	0.420747	0.260234	0.00943396	0.323232	908.681
YPL164C	0.0378788	0.649654	0.376195	0.0026738	0.106061	869.327	0.0121951	0.455407	0.35479	0.00925926	0.158537	853.733
YOR245C	0.034965	0.693071	0.496839	0	0.111888	989.054	0.0336134	0.559712	0.332801	0.01	0.0672269	1022.34
YDR284C	0.0116279	0.420028	0.300861	0.00823045	0.0465116	872.052	0.0504202	0.493018	0.323132	0.0574713	0.168067	841.66
YPL222W	0	0.821823	0.388627	0.0102041	0.122137	903.846	0.0196078	0.364897	0.292139	0.0042735	0.22549	936.606
YLR251W	0.0238095	0.497881	0.379724	0.004329	0.0357143	840.843	0.0461538	0.78929	0.366516	0.0077821	0.376923	894.225
YGR143W	0.0163934	0.816552	0.466501	0.00296736	0.106557	1034.31	0.0505618	0.522746	0.344838	0	0.0449438	847.333
YDL199C	0.0175439	0.659968	0.356473	0	0.0789474	1014.33	0.0659341	0.584387	0.389115	0.00309598	0.10989	1001.85
YAL014C	0.0336134	0.533062	0.365984	0.00223214	0.0840336	894.386	0.0447761	0.718806	0.361044	0.00581395	0.0820896	881.044
YEL043W	0.0833333	0.331242	0.255126	0	0.0729167	885.406	0.0697674	0.505303	0.307057	0.0125523	0.317829	820.204
YHR182W	0.039548	0.709623	0.355106	0.0027027	0.0734463	799.298	0.011236	0.631332	0.435297	0.00869565	0.202247	1036.29
YJR077C	0	0.505492	0.316366	0.224852	0.216667	890.379	0.015625	0.303193	0.242279	0.0720721	0.140625	1075.33
YDR340W	0.0675676	0.657451	0.394474	0	0.108108	1026.5	0.0186916	0.634141	0.421782	0.0127389	0.121495	1237.48
YOR263C	0.0456853	0.591522	0.385226	0.00402414	0.0659898	989.444	0.039604	0.512808	0.385279	0.0191083	0.029703	953.484
YDL130W	0.0291971	0.629755	0.410387	0.00376648	0.0437956	917.532	0.0375	0.605258	0.427374	0.0205761	0.0375	818.425
YFR044C	0.0833333	0.506052	0.393377	0	0.12963	927.212	0.0113636	0.41977	0.303025	0.0113208	0.0795455	769.828
YIL005W	0.0215054	0.64827	0.340551	0	0.129032	865.101	0.0253165	0.472079	0.307318	0.0285714	0.139241	1051.57
YKL205W	0.0701754	0.495122	0.277169	0	0.0263158	836.51	0.0352941	0.300396	0.291569	0.00359712	0.105882	739.182
YDR144C	0.0647482	0.376253	0.287175	0.00238663	0.122302	842.738	0.00540541	0.411163	0.344769	0.00182815	0.0378378	773.024
YGR213C	0.030303	0.371199	0.268952	0.00283286	0.0909091	971.276	0.0333333	0.656702	0.450175	0.0115385	0.111111	764.976
YDR385W	0.00574713	0.72502	0.373612	0.00386847	0.0689655	798.051	0.031746	0.543213	0.40612	0.062069	0.126984	868.305
YGL149W	0.0495868	0.711178	0.379286	0.003125	0.0991736	811.766	0.025974	0.22312	0.209199	0.00347222	0.012987	871.6
YOR346W	0	0.71992	0.384163	0.00458716	0.154639	932.243	0	0.370466	0.334648	0.00454545	0.151163	1018.36
YGL063W	0.0442478	0.723707	0.412446	0	0.0884956	875.645	0.0472441	0.418853	0.305959	0.00503778	0.0393701	986.767
YNL056W	0.0430108	0.676482	0.417082	0.00591716	0.0537634	933.024	0.0334928	0.35946	0.224257	0.00785855	0.205742	983.667
YBR206W	0.008	0.544782	0.338742	0.00334448	0.024	888.577	0.0720721	0.592405	0.34746	0.00331126	0.117117	787.966
YJR091C	0.049505	0.781672	0.437195	0.004329	0.148515	873.1	0	0.522517	0.274815	0.0447154	0.147059	1130.51
YGL180W	0.0454545	0.341651	0.300833	0.0118343	0.0454545	930.983	0.0392157	0.572827	0.316659	0	0.0490196	960.553
YMR109W	0.194245	0.66552	0.403576	0.0108401	0.057554	796.649	0.0353982	0.353282	0.365386	0.00977199	0.238938	877.683
YBR054W	0.0514019	0.557513	0.352664	0.00793651	0.0514019	894.03	0.0298507	0.650463	0.358446	0.0952381	0.0746269	817.128
YDR275W	0.0337079	0.639216	0.370621	0.0112782	0.101124	903.024	0.0348837	0.636957	0.310716	0	0.0813953	918.296
YFL020C	0.0666667	0.538322	0.366722	0.00569801	0.0962963	896.093	0.04	0.648868	0.369298	0	0.146667	857.096
YLL060C	0.0348837	0.691169	0.425133	0.00444444	0.0930233	873.956	0.0294118	0.548529	0.288673	0.00328947	0.117647	928.519
YJR021C	0.026087	0.415934	0.316349	0.0107143	0.104348	870.083	0.00934579	0.551528	0.305232	0.0297398	0.317757	781.288
YHR050W	0.0967742	0.445038	0.27367	0	0.0564516	885.614	0.0334928	0.635953	0.36972	0.0380623	0.105263	882.705
YEL050C	0.0737705	0.758497	0.44264	0	0.147541	869.786	0.00985222	0.341722	0.272431	0.00726392	0.152709	2085.16
YDR157W	0.0583333	0.509703	0.342524	0	0.05	890.989	0.0236686	0.258263	0.273663	0.00280112	0.100592	828.578
YMR025W	0.0353982	0.410033	0.228887	0	0.0265487	848.061	0.0507246	0.545307	0.330089	0.00414938	0.333333	1041.7
YDR443C	0.113208	0.647922	0.394492	0	0.0943396	947.75	0.0220588	0.531497	0.347959	0.00347222	0.0514706	872.968
YNL011C	0	0.6342	0.391981	0	0.132231	938.162	0.0315789	0.504116	0.353277	0.0044843	0.136842	980.368
YOR165W	0.0275229	0.364956	0.306852	0.00307692	0.110092	873.552	0.0144928	0.649809	0.421954	0.0202703	0.057971	1013.11
YML002W	0.0267857	0.637665	0.363244	0	0.0446429	1003.36	0.0666667	0.276876	0.320175	0.0211268	0	899.789
YBL085W	0.0357143	0.526146	0.282553	0	0.0892857	988.543	0.0480769	0.514989	0.28252	0.028436	0.336538	1166.25
YLL017W	0.0344828	0.699601	0.391266	0.00238095	0.103448	942	0.0196078	0.638468	0.36486	0.0139373	0.0686275	891.2
YOL020W	0.0576923	0.497363	0.320725	0.00485437	0.0769231	805.444	0.0193548	0.627447	0.327009	0.00823045	0.0451613	1171.23
YBL038W	0.015873	0.453878	0.317457	0.00477327	0.119048	916.905	0.0366972	0.15885	0.168314	0.00363636	0.0733945	822.184
YDR143C	0.047619	0.402789	0.311641	0.00367647	0.0952381	835.787	0.0238095	0.562212	0.313481	0.00917431	0.103175	791.831
YPR125W	0.0864198	0.452587	0.362428	0	0.135802	860.89	0	0.351453	0.230922	0.0121457	0.0454545	985.543
YOL050C	0.0151515	0.694385	0.404564	0.0188088	0.030303	888.417	0.0285714	0.549007	0.323459	0.0343348	0.371429	977.938
YDR133C	0.039604	0.511974	0.332175	0.00355872	0.0990099	914.899	0.00943396	0.199334	0.269785	0.00823045	0.141509	893.868
YMR223W	0.130682	0.582958	0.32371	0.0399202	0.142045	892.042	0.0227273	0.677241	0.378855	0	0.0454545	1001.85
YHR092C	0.0615385	0.572766	0.316999	0.00946372	0.0615385	893.963	0	0.186987	0.162847	0.00456621	0.019802	1005.97
YPR039W	0.0551181	0.657458	0.410211	0.0113636	0.110236	838.427	0.0569106	0.729761	0.37583	0.0232558	0.105691	935.419
YAR050W	0.00775194	0.632463	0.348976	0.00280112	0.0930233	845.082	0.0357143	0.424697	0.396735	0.00393701	0.107143	1617.05
YNL302C	0.0212766	0.493396	0.363998	0.0161725	0.0638298	914.031	0	0.781241	0.376245	0.0166113	0.102273	1023.14
YJR125C	0.0283019	0.724134	0.44876	0.00420168	0.122642	826.143	0.0537634	0.680678	0.376296	0	0.139785	917.237
YBL053W	0.0338983	0.394258	0.25593	0.00429185	0.0254237	940.917	0.04	0.805821	0.366176	0.0294118	0.144	925.939
YNL289W	0.0736842	0.248094	0.191541	0.00645161	0.0631579	950.385	0.0683761	0.439073	0.265359	0.00283286	0.213675	885.491
YAL053W	0.0641026	0.779351	0.399712	0.0045045	0.0128205	956.185	0.0363636	0.338538	0.238959	0.0307692	0.136364	810.408
YOR166C	0.0526316	0.389517	0.252862	0.0019685	0.0669856	870.625	0	0.427685	0.259266	0.0105263	0.038961	986.29
YEL024W	0.0163934	0.368406	0.295503	0.0145278	0.0819672	923.152	0.0290698	0.546905	0.360159	0.00328947	0.0639535	791.824
YBL002W	0.0535714	0.670666	0.415674	0	0.133929	954.321	0.0648148	0.610157	0.338613	0.12945	0.101852	1129.67
YDL035C	0.0738636	0.412548	0.297163	0	0.142045	866.215	0.032967	0.622759	0.398044	0.00334448	0.10989	903.62
YDL106C	0.00970874	0.749272	0.343654	0	0.0291262	820.163	0.017094	0.383312	0.282812	0.0034965	0.0769231	990.159
YOR138C	0.0813953	0.522641	0.392689	0.0134529	0.116279	901.057	0.0568182	0.655597	0.422971	0.0162037	0.136364	851.87
YHR037W	0.0852713	0.585701	0.335939	0	0.108527	893.556	0.00892857	0.370594	0.371186	0.00651466	0.00892857	1044.66
YGL198W	0.0403226	0.448157	0.320602	0	0.0887097	911.625	0.0608696	0.186968	0.270902	0.0084507	0.026087	919.319
YDR266C	0.0182927	0.787172	0.39214	0.00411523	0.0853659	933.439	0.0526316	0.492028	0.331536	0	0.075188	1026
YGL177W	0.126761	0.509213	0.35602	0	0.112676	886.413	0.0606061	0.648622	0.4204	0	0.20202	906.18
YHR048W	0.023622	0.595071	0.3504	0.0111732	0.0866142	912.214	0.023622	0.421489	0.325043	0.00327869	0.125984	930.04
YBR064W	0.0110497	0.778648	0.403612	0.00454545	0.0441989	859.167	0.03125	0.495378	0.35404	0	0.06875	947.733
YOL109W	0.0420168	0.718264	0.413743	0.0144092	0.0756303	921.726	0.0394737	0.462413	0.337032	0.0244898	0.0131579	947.594
YMR020W	0.0178571	0.411854	0.308257	0	0.0446429	944.849	0.00970874	0.719212	0.420214	0	0.0679612	839.667
YPL191C	0.0348837	0.655071	0.432433	0.0194553	0.127907	927.38	0.00900901	0.273093	0.212271	0	0.198198	1040.21
YER167W	0	0.468838	0.317548	0.00653595	0.0181818	917.794	0.0740741	0.491388	0.326011	0.0233463	0.0246914	886.289
YOR031W	0.0774194	0.718622	0.418451	0	0.0967742	907.947	0.029703	0.448066	0.33784	0.0114068	0.0940594	844.859
YOR366W	0.0119048	0.993452	0.340841	0.00469484	0.130952	1147.6	0.0222222	0.53417	0.37647	0.00367647	0.133333	1017.57
YDR291W	0.0229885	0.895994	0.327179	0.00413223	0.0689655	881.6	0.0238095	0.332261	0.301956	0	0.388889	1010.86
YJR104C	0.0357143	0.178279	0.211264	0.00363636	0.133929	970.324	0.0212766	0.158634	0.165802	0.0107914	0.0531915	903.833
YOR009W	0.0423729	0.775261	0.413648	0.00684932	0.118644	928.579	0.0181818	0.473512	0.314895	0.0123762	0.109091	1116.7
YPR188C	0.0169492	0.685159	0.379365	0	0.101695	924.775	0.0075188	0.57479	0.346736	0.00314465	0.0977444	955.981
YOR288C	0.0285714	0.576304	0.380968	0.00374532	0.0666667	907.148	0	0.300112	0.256589	0.0141844	0.141593	944.849
YDR085C	0.0277778	0.745871	0.451777	0	0.0833333	827.812	0.0206612	0.402018	0.275208	0.00568182	0.0950413	962.692
YFR032C-A	0.0337553	0.458953	0.327685	0.00313972	0.07173	825.706	0.0671642	0.660623	0.288422	0.012987	0.171642	1176.69
YJR031C	0	0.308007	0.18968	0.0105634	0.0574713	934.966	0.00666667	0.558397	0.33955	0	0.0933333	907.007
YBL080C	0.0204082	0.338247	0.217249	0.00806452	0.0952381	872.302	0.100917	0.463436	0.325115	0.0570571	0.174312	1040.71
YLR387C	0.106383	0.57618	0.340873	0.00358423	0.0957447	920.821	0.0491803	0.613169	0.383448	0.0033557	0.106557	843.129
YMR075W	0.0366972	0.6562	0.308498	0.00668896	0.100917	897.292	0.00869565	0.442321	0.340351	0.0242915	0.121739	951
YLL044W	0.0416667	0.842672	0.391683	0.00465116	0.125	981.217	0.0541667	0.734248	0.410947	0.0364431	0.0916667	779.227
YOR308C	0.0357143	0.251177	0.21589	0.00429185	0.0952381	927.8	0.0114943	0.406781	0.346047	0	0.0574713	1399.39
YOR002W	0.0117647	0.534588	0.364343	0	0.0117647	1251.05	0.0601504	0.409461	0.334067	0.00297619	0.0977444	898.836
YAL017W	0.09375	0.679272	0.329049	0.106931	0.075	1014.29	0.00909091	0.443213	0.238421	0	0.0727273	841.745
YIL140W	0.012987	0.577955	0.38484	0.00273973	0.0519481	944.196	0.0576923	0.307171	0.330936	0.0445682	0	959.851
YOR230W	0.0604651	0.706744	0.394278	0.00204499	0.111628	876.953	0	0.433623	0.298043	0	0.0353982	1298.7
YGR261C	0.0412371	0.393581	0.384847	0.00763359	0.0721649	915.354	0.142857	1.24378	0.424872	0.023166	0.131868	1067.7
YLR412W	0.0642857	0.598106	0.408198	0.026178	0.0857143	920.492	0.032	0.306345	0.304788	0	0.096	864.986
YGL199C	0.045977	0.58734	0.387707	0	0.0862069	886.432	0.0487805	0.640141	0.407744	0.00505051	0.140244	1516.42
YCL036W	0.0632911	0.55702	0.325495	0.231608	0.101266	984.098	0.0469799	0.493912	0.253052	0.0207254	0.0469799	912.337
YMR070W	0.0648148	0.636236	0.384553	0.00727273	0.0833333	1004.7	0.027027	0.269505	0.237317	0.0296296	0.0810811	915.908
YEL042W	0	0.98256	0.465287	0.00303951	0.00892857	856.837	0.0606061	0.395837	0.325085	0.106383	0.111111	934.267
YPR122W	0.0245902	0.648334	0.387835	0.0265252	0.114754	916.623	0.0446429	0.612278	0.369847	0	0.0803571	760.25
YDR253C	0.0294118	0.4341	0.319173	0.00554017	0.0882353	1012.15	0.0518519	0.442634	0.321943	0	0.177778	936.24
YGR040W	0.00892857	0.609724	0.3693	0	0.116071	980.096	0.040404	0.357118	0.335622	0.0169492	0.111111	873.516
YNL235C	0.0396825	0.923415	0.418991	0.0027027	0.119048	994.446	0.0502793	0.582929	0.312824	0.0070922	0.212291	891.557
YOR307C	0.0510204	0.46521	0.365747	0	0.0918367	835.197	0.0194175	0.694237	0.348433	0.00660066	0.252427	959.756
YKL046C	0.0127389	0.245826	0.176733	0.00188324	0.0382166	916.172	0.00549451	0.748145	0.415137	0.002331	0.0989011	1006.95
YBL057C	0.0197368	0.645048	0.419852	0.00283286	0.0460526	888.231	0.0549451	0.496324	0.324837	0	0.0824176	968.462
YAL067C	0.0339806	0.576214	0.341916	0.0734214	0.0873786	820.111	0.0700637	0.541889	0.379355	0.04038	0.159236	861.804
YKL079W	0.075	0.736168	0.40603	0.0325203	0.0625	938.878	0.0326087	0.484595	0.363312	0.0138889	0.0326087	884.134
YGR049W	0.0336134	0.456085	0.270077	0	0.0588235	893.315	0.0583942	0.535528	0.347303	0.018797	0.489051	963.385
YGL131C	0.0461538	0.592419	0.368832	0.0031348	0.123077	916.545	0.0113636	0.346351	0.239452	0.0625	0.335227	1086.98
YDR184C	0.0610687	0.420271	0.262928	0	0.0534351	901.833	0.04	0.334769	0.25466	0.0102041	0.1	1248.24
YDR403W	0.060241	0.318511	0.306275	0.0168067	0.0481928	857.205	0.0444444	0.402965	0.296568	0.11875	0.122222	1358.04
YCR050C	0.0307692	0.578557	0.391919	0.00319489	0.0615385	847.565	0.0408163	0.694592	0.419054	0	0.0714286	902.65
YAL008W	0.0214286	0.781884	0.390305	0.00295858	0.0642857	957.17	0.05	0.68464	0.380156	0.0212766	0.3375	1000.2
YNL142W	0.0625	0.355316	0.301341	0.0205011	0.0972222	1128.47	0.00591716	0.421148	0.309413	0.0424528	0.118343	911.124
YBL091C	0.010101	0.428638	0.322115	0.00809717	0.10101	937.92	0.028169	0.468627	0.344874	0.0118765	0.0422535	848.774
YIL141W	0.0268817	0.549635	0.365338	0.00656455	0.0752688	844.5	0.0314961	0.466166	0.3033	0	0.0708661	1289.12
YBR229C	0	0.682983	0.374338	0.0046729	0.0776699	1005.18	0	0.568263	0.354095	0	0.096	970.925
YBR059C	0.064	0.959143	0.389029	0	0.072	922.506	0.056	0.788308	0.413808	0	0.112	849.642
YJL186W	0.0104167	0.866334	0.437865	0.012987	0.0625	1267.67	0.010101	0.410034	0.256816	0.00884956	0.151515	900.562
YNL123W	0.0344828	0.734188	0.412048	0.00320513	0.0517241	933.729	0.0797546	0.545818	0.429503	0	0.190184	952.494
YJR052W	0.0923077	0.525113	0.311295	0.0561224	0.115385	1128.07	0.0568182	0.720736	0.363976	0.00625	0.136364	1196.75
YOR124C	0.048951	0.757443	0.362682	0.00742574	0.0979021	894	0.0217391	0.549255	0.257371	0.00542005	0.123188	689.27
YKL115C	0.00833333	0.758125	0.377284	0.00327869	0.025	940.698	0.0434783	0.664586	0.417213	0.0129032	0.101449	851.273
YBL037W	0.0535714	0.990612	0.520229	0.0242588	0.0892857	975.663	0	0.482897	0.318671	0	0.0519481	1125.52
YBL055C	0.038961	0.248866	0.180252	0	0.0584416	897.887	0.0248447	0.635062	0.320164	0.00260417	0.10559	912.435
YLR028C	0.0197368	0.236242	0.192174	0.00628931	0.0657895	899.508	0.010101	0.4045	0.277076	0.0196078	0.0808081	939.132
YBR048W	0.0314465	0.478474	0.324119	0.00680272	0.0188679	927.51	0.018018	0.375408	0.302034	0	0.198198	906.276
YOR374W	0.0695652	0.653144	0.36019	0.00355872	0.113043	859.432	0.0253165	0.559131	0.28047	0.0280374	0.265823	917.404
YLR077W	0.03125	0.814314	0.444982	0	0.09375	1061.96	0.0514706	0.613127	0.37956	0.00771208	0.0735294	839.959
YBL090W	0.0373134	0.335289	0.267201	0.00301205	0.0522388	883.273	0.0721649	0.821764	0.435865	0.00738007	0.0309278	1558.38
YKL097C	0.0444444	0.563191	0.303253	0.0537634	0.0666667	831.128	0.0316742	0.621983	0.348395	0.14511	0.113122	842.775
						972.029						924.043
						850.939						864.237

## Sheet: 3b
WT	irc10Δ	rev1Δ	gsh2Δ	fmp40Δ	mfa1Δ	pcl1Δ	izh2Δ	dit2Δ	vab2Δ	apl6Δ	rfc107Δ	ydl157cΔ	hda1Δ	ybr064wΔ	pax2Δ
33	45	36	34	35	47	34	40	35	39	35	34	37	48	50	39
33	40	35	33	34	45	33	40	34	38	34	33	34	38	38	35
32	39	34	32	33	45	33	36	34	37	34	32	31	36	36	34
31	38	34	32	32	43	32	35	32	36	33	31	31	35	36	32
30	38	33	31	32	40	32	32	32	35	32	31	31	34	33	31
30	36	33	30	30	40	31	30	32	33	32	30	29	34	33	30
30	35	32	30	30	40	30	30	32	33	31	29	29	31	32	30
30	35	32	30	30	38	30	29	32	32	30	28	29	30	32	30
30	35	32	29	29	34	30	28	32	31	30	27	29	30	32	30
30	34	32	29	29	33	30	28	32	31	30	26	27	30	30	29
30	34	31	29	28	32	30	27	31	31	29	26	27	30	30	29
30	34	31	28	28	32	29	27	31	30	29	26	27	30	30	29
30	34	31	28	27	31	29	27	31	30	29	25	26	30	30	28
30	32	31	28	27	31	28	27	31	30	29	25	26	29	30	28
29	32	31	27	27	30	28	25	29	30	28	25	26	29	29	27
29	31	30	26	26	30	28	25	29	30	28	24	25	29	29	27
29	31	30	26	26	30	28	25	29	28	28	24	25	29	27	26
27	31	30	26	26	30	28	24	28	28	28	23	25	28	27	26
27	31	30	26	25	29	27	24	28	28	28	23	24	28	26	26
27	30	29	25	25	29	26	24	27	28	27	23	24	28	26	25
27	30	28	25	25	29	26	22	27	28	27	23	24	28	26	25
27	30	28	25	25	29	26	22	26	28	27	23	24	28	26	25
27	30	28	25	25	29	25	22	26	28	27	22	24	28	25	25
27	30	28	24	24	29	25	22	26	27	26	22	23	28	25	25
27	29	28	24	24	29	25	22	26	27	26	22	23	28	25	25
26	29	27	24	24	29	25	22	25	27	26	22	22	28	25	24
26	29	27	23	24	28	25	22	25	27	26	21	22	28	25	24
26	29	27	23	24	28	25	22	25	26	25	21	22	27	25	24
26	29	26	23	24	27	25	22	24	26	25	21	22	27	24	24
26	28	26	23	23	26	23	22	23	26	25	21	22	27	24	24
26	28	26	22	23	26	23	21	23	26	25	20	22	27	24	24
26	28	26	22	23	26	23	21	23	25	24	20	22	26	24	24
26	28	25	22	23	25	23	21	23	25	24	20	22	26	24	24
25	28	25	22	22	25	23	21	22	25	24	20	22	26	23	24
25	28	25	22	22	25	23	21	22	25	23	20	21	26	23	24
25	28	24	21	22	24	23	21	21	25	23	20	21	26	22	23
25	27	24	21	22	24	23	21	21	24	23	18	21	25	22	23
25	27	24	21	22	24	23	20	21	24	22	18	21	25	22	23
25	27	24	21	22	23	23	20	21	24	22	18	21	25	22	23
25	27	24	21	22	23	23	20	21	24	22	18	21	25	22	23
25	27	24	20	22	23	23	20	20	24	22	18	20	25	22	23
25	26	24	20	22	23	23	20	20	24	22	18	20	25	21	22
25	26	24	20	21	23	22	20	20	23	21	18	20	24	21	22
24	25	24	20	21	23	22	20	20	23	21	17	20	24	21	22
24	25	24	20	21	23	22	20	20	23	21	17	20	24	21	21
24	25	23	20	21	23	22	19	20	23	21	17	20	24	21	21
24	24	23	20	21	22	22	19	19	22	21	17	20	23	20	21
24	24	23	20	21	22	22	19	19	22	21	17	20	23	20	21
24	24	22	20	21	22	22	19	19	21	20	17	20	23	20	21
24	24	22	20	20	21	22	19	19	21	20	16	20	22	19	21
24	23	21	20	20	21	21	19	19	21	20	16	20	22	19	20
24	23	21	20	20	21	21	19	19	21	19	16	19	22	18	20
24	23	21	20	20	21	21	18	19	21	19	16	19	22	18	19
24	23	21	20	20	21	21	18	18	20	18	16	19	22	18	19
24	23	21	20	20	21	21	18	18	20	18	16	19	21	17	19
24	23	21	20	20	20	21	18	18	20	18	16	19	21	17	19
23	23	21	19	19	20	21	18	18	20	18	16	19	21	17	19
23	22	20	19	19	19	20	18	18	20	18	16	18	21	16	18
23	22	20	19	19	19	20	18	18	20	18	15	18	20	16	18
23	21	19	19	19	19	20	18	18	19	18	15	18	20	16	18
23	21	19	19	18	19	20	18	18	19	18	15	18	20	16	18
23	21	18	19	18	19	19	17	17	18	17	15	17	20	16	18
23	21	18	18	18	19	19	17	17	18	17	15	17	19	15	17
23	20	18	18	18	18	19	16	17	18	17	15	17	19	15	17
23	20	17	18	17	18	19	16	17	18	17	14	17	19	15	16
23	20	16	17	17	18	18	16	16	17	16	14	17	18	15	16
23	20	16	17	17	18	18	16	16	17	16	14	16	18	15	16
23	20	16	17	17	18	18	16	16	17	16	14	16	18	14	15
23	20	16	16	17	18	18	16	16	17	16	14	15	18	14	15
23	20	16	16	17	17	18	16	15	17	16	13	15	18	14	15
23	19	16	16	16	17	18	16	15	16	15	13	15	18	14	15
23	19	16	16	16	17	17	16	15	16	15	13	15	17	14	15
22	19	16	16	16	17	17	15	15	16	15	13	15	16	13	15
22	19	15	15	15	17	17	15	14	15	14	13	14	16	13	15
22	18	15	14	15	17	17	15	14	15	14	12	14	16	13	15
22	18	15	14	15	17	16	15	14	15	14	11	13	16	13	14
22	18	15	14	15	17	16	15	13	15	14	11	13	16	12	14
22	18	14	14	15	16	16	15	13	15	13	11	13	16	12	13
22	18	14	14	14	16	16	13	13	15	12	10	13	15	12	13
22	17	14	13	14	16	16	12	13	14	12	10	12	15	12	13
22	17	14	13	13	16	16	12	12	13	11	9	12	14	11	12
22	17	14	12	13	15	15	12	12	13	11	8	12	14	11	12
22	17	12	12	12	15	15	12	12	13	11	8	12	14	10	12
22	16	12	12	12	15	14	11	12	13	11	8	11	13	9	12
22	16	12	12	11	15	14	11	12	13	10	8	11	13	9	12
22	16	12	11	11	13	14	11	12	11	10	8	10	12	9	11
22	15	11	11	10	13	14	11	12	10	10	7	10	12	9	11
22	14	11	11	10	13	13	11	12	10	10	6	10	12	9	11
21	14	11	11	10	13	12	10	11	10	9	6	9	11	9	10
21	13	11	11	9	13	12	10	10	10	9	5	9	11	8	10
21	13	10	10	9	13	12	10	9	10	9	5	8	11	8	10
21	12	10	10	9	12	12	9	9	10	9	5	8	9	8	10
21	12	9	10	7	11	11	9	9	10	9	4	8	8	8	10
21	12	9	9	7	10	11	9	8	10	9	4	8	8	8	9
21	11	9	9	6	9	10	8	8	9	9	3	7	8	7	9
21	11	8	9	5	9	10	7	8	9	9	3	6	8	7	8
21	10	7	7	5	8	9	6	5	8	9	3	5	7	6	8
21	10	5	7	5	6	9	6	5	8	8	2	5	6	3	8
21	9	3	6	4	5	4	5	5	8	7	2	4	5	3	7
21	8	2	6	4	4	4	4	4	8	5	1	3	5	2	7
21	7		2						7	3		2
20	6								5
20	5
20
20
20
20
20
20
20
20
20
20
20
20
20
20
20
20
20
20
20
20
20
20
20
20
20
19
19
19
19
19
19
19
19
19
19
19
19
19
19
19
18
18
18
18
18
18
18
18
18
18
18
18
18
18
18
17
17
17
17
17
17
17
17
17
17
17
17
16
16
16
16
16
16
16
16
16
16
16
16
16
16
15
15
15
15
15
15
15
15
15
15
15
15
15
15
15
15
14
14
14
14
14
14
14
14
14
14
14
14
14
14
14
14
14
14
14
13
13
13
13
13
13
13
13
13
13
13
13
13
13
13
13
13
13
13
12
12
12
12
12
12
12
12
12
12
12
12
12
12
12
12
12
12
12
12
11
11
11
11
11
11
11
11
11
11
11
11
11
11
11
10
10
10
10
10
10
10
10
10
10
10
9
9
9
9
9
9
9
9
9
9
8
8
8
8
8
8
8
8
8
8
7
7
7
7
7
7
6
6
6
5
5
5
5
5
4
4
4
4
2
2

## Sheet: 4a
WT	hda1Δ	hda2Δ	hda3Δ
35	46	37	39
32	37	34	39
32	33	34	34
30	33	34	34
29	32	33	32
28	31	32	32
28	30	32	31
28	30	32	31
27	30	31	31
26	29	31	31
26	29	31	30
25	29	31	30
25	29	31	30
23	29	30	29
23	29	30	29
22	29	29	28
22	28	28	28
22	28	27	27
22	28	27	27
22	28	27	27
22	28	27	27
21	28	27	26
21	28	27	26
21	28	26	26
21	26	25	26
20	26	24	26
19	26	24	25
19	25	24	25
18	25	24	24
17	24	24	24
16	24	23	24
15	23	23	24
15	23	22	24
14	22	22	24
14	20	21	23
13	20	21	23
12	20	20	23
12	19	20	22
12	18	20	22
12	17	20	22
12	17	19	22
12	16	19	21
11	15	18	21
11	14	18	21
11	13	17	21
11	13	14	20
10	13	14	18
6	13	13	18
5	13	9	18
4	9	2	15
4	8		14
3			13
1

## Sheet: 4b
hda1Δ	hda2Δ	hda3Δ	WT
45	47	51	47
42	45	50	41
41	40	50	39
41	36	49	35
40	36	45	35
39	34	45	34
39	33	45	30
39	32	44	30
39	31	42	29
38	30	42	29
38	28	41	29
36	28	41	27
35	27	41	27
34	27	38	26
34	27	38	24
32	27	38	23
32	27	37	22
32	25	36	22
31	25	36	20
30	24	35	20
29	24	35	19
29	24	35	19
27	23	34	19
27	23	34	18
25	23	32	18
23	21	31	18
21	21	30	18
21	21	30	18
19	20	29	18
17	18	29	18
17	18	28	17
16	14	25	16
12	14	24	16
11	12	23	15
10	11	23	14
10	8	18	14
10	8	15	13
8	7	15	13
3	6	13	10
2	5	12	8
	4		8
	2		7
			6
			6

## Sheet: 4d
Gene name	Pearson correlation coefficient
cyc8	0.436012
tup1	0.410203
rad50	0.379716
sgs1	0.376845
rtt109	0.374976
rad57	0.371282
rad18	0.36944
rad52	0.364333
ynl213c	0.363344
jnm1	0.360636
rmi1	0.35951
mms22	0.358253
slx5	0.356298
top3	0.355185
tlc1	0.355078
pfk2	0.355
rad54	0.354973

## Sheet: 4e
WT	hda1Δ	tup1Δ	hda1Δ tup1Δ
36	44	40	42
36	42	35	37
32	41	33	34
31	38	30	34
31	37	29	33
29	36	28	31
29	35	28	30
27	35	28	30
27	34	27	29
26	33	27	28
26	33	26	28
26	33	26	27
25	33	25	27
25	33	25	26
25	31	25	26
25	31	25	26
24	30	24	26
24	29	24	25
24	29	24	25
24	29	22	25
23	29	22	24
23	28	21	24
23	27	21	24
23	27	21	23
22	26	20	22
22	25	19	22
22	25	19	22
22	25	18	21
21	24	18	20
21	24	17	20
20	24	17	20
20	23	16	19
20	22	16	19
19	22	16	19
19	22	15	19
18	21	15	17
18	20	15	17
18	20	15	17
18	19	14	16
18	19	14	16
18	19	14	16
17	19	13	15
17	18	13	15
17	18	12	15
16	17	12	14
15	17	12	13
14	16	11	10
14	16	11	10
12	14	10	9
12	13	6	8
	11	4	8
	9	3	6

[truncated: 28 more sheets: 4f, 4h, 4i, 4j, 5a, 5b, 5c, 5d, 5e, 5f, 5g, 5h, 5i, 6a, 6b, 6c, 6d, 6e, 6f, 6g …]
